# Supplementary material for: Expression Levels of hgcAB Genes and Mercury Availability Jointly Explain Methylmercury Formation in Stratified Brackish Waters
Source: Environ Sci Technol. 2022 Sep 7;56(18):13119–30. doi: 10.1021/acs.est.2c03784 (PMC9494745; doi:10.1021/acs.est.2c03784)
Supplement: Supplementary file 2 — es2c03784_si_002.xlsx [file es2c03784_si_002.xlsx]

## Sheet: A
Stations	Depth	T	Salinity	O2	H2S	HgT	MeHg	MeHg/HgT	kmeth	kdemeth	hgc gene	hgc transcript	DOM degradation index
	(m)	(℃)	(%)	(mL/L)	(μM)	(fM)	(fM)	(%)	(/h)	(/h)	abundance	abundance
BY32	0	18.18	6.57	6.6
	5	18.19	6.56	6.6
	10	18.17	6.57	6.6
	15	18.16	6.62	6.4
	20	17.02	6.65	5.4
	25					290	49.3107	17.0037	1.06296e-05		0	0	0.289243
	30	10.08	6.81	6.2
	40	4.69	7	7.7
	50	4.28	7.24	7.5
	55					390	49.3107	12.6438	1.57058e-05		0	0	0.373785
	60	4.03	7.69	5.8
	65					440	49.3107	11.207	9.52133e-07		0.65675	0.46011	0.364728
	70	4.88	9.03	1.3
	75					1440	859.043	59.6557	3.2465e-05		32.136	4.127	0.386867
	80	5.46	10	0.1	15
	90	5.69	10.44	0.1	30	1440	1275.06	88.5456	0.000633716		65.5286	6.58254	0.40457
	100	5.78	10.59	0.1	31
	125	5.89	10.76	0.1	35
	150	5.93	10.82	0.1	37
	175	5.94	10.83	0.1	39
	190					1790	867.369	48.4563	0.00146475	0.0076	113.479	6.87811	0.411436
	199	5.95	10.85	0.1	42
BY15	0	18.62	6.88	6.7
	5	18.59	6.88	6.7		790	49.3107	6.24186	2.17993e-06
	10	18.43	6.88	6.7
	15	18.22	6.88	6.5
	20	13.51	7	4.9
	25					340	49.3107	14.5031	1.68003e-05		0	0	0.405434
	30	5.39	7.25	7.4
	40	4.26	7.42	7.7		640	49.3107	7.7048	1.03804e-05
	50	4.33	7.55	7.2
	60	4.26	7.66	7		590	49.3107	8.35775	3.67305e-06		0.63628	0	0.397132
	65					390	81.044	20.7805	2.09898e-05
	70	4.33	8.07	5.3		740	49.3107	6.66361	3.12588e-06		0	0	0.408707
	75					440	49.3107	11.207	2.75913e-05
	80	5.37	9.58	0.3		890	49.3107	5.54053	1.80114e-05		4.57822	4.92507	0.405177
	85	5.9	10.3	0.1
	90	6.21	10.73	0.1
	95	6.47	11.03	0.5
	100	6.78	11.32	0.1
	105	6.93	11.5	0.2
	125	7.15	12.2	0.8
	130	7.18	12.33	0.7		1090	226.915	20.8179	0
	140	7.26	12.55	0.2
	150	7.23	12.8	0.1	11
	160					3090	950.428	30.7582	0		55.0381	3.10265	0.415052
	175	7.15	13	0.1	39
	195					1790	1453.82	81.2188	2.36876e-05
	200	7.2	13.14	0.1	44
	225	7.36	13.27	0.1	90
	231	7.37	13.27	0.1	100	2190	1509.85	68.9429	0.0012023	0.0051	85.8371	7.11203	0.414795

## Sheet: B
Run ID at SNP&SEQ Technology Platform)	Sample type	Sample name	Concentration Qubit (ng.uL)	Concentration Nanodrop (ng.uL)	A260/280	Raw sequence pairs (#Millions)	Trimmed sequence pairs (#Millions)	Mapped reads (#Millions)	Mean gyrB coverage valyes
SL-2411	DNA	BY15-025	2.25	12.6	1.9	43.9	27.1	16.4091	0.0108599
SL-2411	DNA	BY15-060	0.68	7.2	1.7	61.1	35.8	26.6173	0.0180981
SL-2411	DNA	BY15-070	0.96	11.4	1.6	32.5	20.6	15.071	0.00893825
SL-2411	DNA	BY15-080	3.43	15.5	2	25.8	14.6	12.083	0.0106255
SL-2411	DNA	BY15-160	6.69	31.5	2.1	33.2	21.2	16.9006	0.009041
SL-2411	DNA	BY15-230	6.47	26.8	2.1	29.7	18.4	13.0548	0.0061987
SL-2411	DNA	BY32-025	13.3	40.8	2.1	23.6	60.1	34.876	0.00271321
SL-2411	DNA	BY32-055	1.15	9.7	1.9	33	21.3	14.303	0.0087439
SL-2411	DNA	BY32-065	1.01	7.4	2	42.7	25.2	20.6564	0.0161468
SL-2411	DNA	BY32-075	6.2	38.6	2	32.9	17.5	14.9782	0.0104631
SL-2411	DNA	BY32-090	3.53	18.1	1.9	44.4	28.6	21.9848	0.0124446
SL-2411	DNA	BY32-190	2.04	14.6	2.2	28.8	21.7	15.6414	0.00735593
SL-2411	DNA	exB1	<0.05	5.3	2.8	2.7	1.5	1.03455	na
SL-2411	DNA	exB2	<0.05	4.9	2	0.4	0.3	0.19854	na
SL-2411	DNA	SC1	0.7	10.3	1.5	38.3	26.3	21.6975	na
SL-2411	DNA	SC2	<0.05	10.8	1.5	34.4	20.1	12.5364	na
SL-2412	RNA	BY15-025	13.6-15.2	58.2-59.5	1.7	31.3	13.6	10.9262	0.000121449
SL-2412	RNA	BY15-060	4.14-4.25	11.6-16.1	1.6	26.6	13.2	8.48496	0.000248028
SL-2412	RNA	BY15-070	7.89-8.47	30.5-44.4	1.5-1.7	27.8	14	11.6242	0.000497318
SL-2412	RNA	BY15-080	13.7-14.1	30.5-49.6	1.7-1.9	53.7	26.9	21.8562	0.00258656
SL-2412	RNA	BY15-160	22.8-23.4	98.6-121.5	1.9	33.1	15.3	13.3187	0.00117206
SL-2412	RNA	BY15-230	14.3-14.8	57.6-71.4	1.8	46.4	21.7	15.9821	0.00030442
SL-2412	RNA	BY32-025	11.6-12.8	41.9-82	1.6-1.8	35	14.9	11.8991	0.000189054
SL-2412	RNA	BY32-055	5.38-5.34	15.5-41.3	1.5-1.8	56	24	20.8632	0.000137557
SL-2412	RNA	BY32-065	8.02-8.55	60.3-61.9	1.5	73	35.6	30.3276	0.000547604
SL-2412	RNA	BY32-075	21.2-21.3	58.6-65.3	2	40.3	19.6	17.1265	0.00144164
SL-2412	RNA	BY32-090	15.9-18.3	75.8-85.5	1.9	39.3	18.5	15.5511	0.00110814
SL-2412	RNA	BY32-190	15.3-16.7	73.7-74	1.7-1.8	39.9	18.4	14.49	0.000927728

## Sheet: C
		bioinfo_outputs															raw reads																												blank_correction
gene_id	gene_id2	E-value	score	bias	E-value	score	bias	exp	N	Start	End	Strand	Length	position	motif	prot	DNA_BY15-025	DNA_BY15-060	DNA_BY15-070	DNA_BY15-080	DNA_BY15-160	DNA_BY15-230	DNA_BY32-025	DNA_BY32-055	DNA_BY32-065	DNA_BY32-075	DNA_BY32-090	DNA_BY32-190	DNA_exB1	DNA_exB2	DNA_SC1	DNA_SC2	RNA_BY15-025	RNA_BY15-060	RNA_BY15-070	RNA_BY15-080	RNA_BY15-160	RNA_BY15-230	RNA_BY32-025	RNA_BY32-055	RNA_BY32-065	RNA_BY32-075	RNA_BY32-090	RNA_BY32-190	DNA_BY15-025	DNA_BY15-060	DNA_BY15-070	DNA_BY15-080	DNA_BY15-160
k141_1062987_2	BSW_001_hgcA	4e-135	458.9	0.4	4.5e-135	458.8	0.4	1	1	289	1446	+	1158	na	NVWCAAGK	MKKQMDKISTSGVNIMSSMDEIALSCSTEPSNPMPDYEKPGYKLCSYVDKFMKTDAGVIPIIKTKLGKDDLFSTFHVRCGISRHKYTVAPGLYGIGNPDKNCEVLVTANFKLTFDHLRKELAEINAWILVLDTKGVNVWCAAGKGTFSTLELVNKIKACKLEKIVDHKRVIVPQLGATGVSAGDVKKLSGFRVVYGPIRANDIPAFLKNKRKADKNMRQVTFNIYERFILTPVEIQIVLKPALIAALVLFIVSG	2	26	0	22	79	72	2	0	18	144	270	83	3	0	0	4	0	0	0	34	10	2	0	0	0	23	4	11	0	26	0	22	79
k141_1207128_1	BSW_002_hgcA	4.5e-133	452.2	0.3	5e-133	452	0.3	1	1	2	1021	+	1020	na	NVWCAAGK	YVDKFIKTEAGVIPIIKSKTGKDDLFSSFYIRCGINRYKYTVSPGLYGIGNPDKNCEVLVTANFKLTFDHLRKELADINAWILVLDTKGINVWCAAGKGTFSTRELVNRIKGCNLEKIVDHKRIIIPQLGATGVCARDVKKLSGFRVIYGPIRANDIPTFLKNNKKADKNMRQVTFNLYERFILTPVEIQIVLKPTLITALVLFIISGFGPGIFSFSGAWERGGISFFALVSGIVSGAFVTPVLLPFIPSRQFA	0	0	0	0	0	2	0	0	0	0	26	20	0	0	0	2	0	0	0	0	0	0	0	0	0	0	0	0	0	0	0	0	0
k141_1687822_12	BSW_003_hgcA	1.4e-124	424.2	3.5	1.5e-124	424.1	3.5	1	1	10767	11786	+	1020	na	NVWCAAGK	MKSHWIAGHIETLVGHVPRVKTRWTWRDRLGAVAVRWGIGRDRYAVHPGLYAVGRPAPGSPLLVTANYKLSFDHLRRAIDGLDAWIVVLDTKGINVWCAAGKGTFGTAEVVHRLAEVKAAQLVKHATVVLPQLAGPGVAAHEVRKQSGFRVFYGPVRAEDLPAFLSDGLRASVAMRKVTFTLRERLAVVPVETVQRLVPALLIMLALFLTAGAGRNGYRFDVTQWPGIAVAVWANFFAGVVLVPALLPLLPGRS	2	0	0	0	16	38	0	0	2	4	0	9	0	0	0	0	0	0	0	0	0	0	0	0	0	0	0	0	0	0	0	0	16
k141_1837451_3	BSW_004_hgcA	2.7e-123	420	4.8	3e-123	419.8	4.8	1	1	747	1694	-	948	na	NVWCAASE	FFVRCGINRYSYTVAPGLYAIGDPDKSSEVLVTANFKLTFDHLRKELKGISAWILVLDTKGINVWCAASEGNFATAELVKRIKICNLEKIVDHKHIIVPQLGATGVSARSVQKQSGFRVVYGPIRANDIPAFLKNNSIADKTMRQVTFTLYERFILTPVEIQIVIKPALITALIVFILSGFGPGIFSFSALWHRGIVCVLALATGIFSGAFVTPVLLPFVPFRQFALKGIIIGSVFTMLLLFGISSPIHFYSPG	0	0	0	0	2	18	0	0	2	0	8	10	0	0	0	0	0	0	0	0	0	0	0	0	0	0	0	0	0	0	0	0	0
k141_1877993_4	BSW_005_hgcA	7.6e-124	421.8	7.1	9.1e-124	421.5	7.1	1	1	1088	2104	-	1017	na	NVWCAAGK	MVVTEEGIQQIDSRFTWRDRLQWWRVRWGIGRMRFAVAPGLYALNAPTPESDVFVTANYRMSFDHVRRALAGRAAWILVLNTHGINVWCAAGKGTFGTDELVERVIETGLAQQVSHSKLILPQLGGVGVDAAAVGNQTGFMVRYGPVRAADLPAYLDAGYKADETMRRVRFTLVDRAVLVPVELINAGRFILPAMAVLFLLSGFSLRGFSVAAMVSQGVAAVLALGLAWVAGTVAGPLLLPWLPGRMLSFKGAA	0	2	0	0	15	9	0	0	0	0	7	13	0	0	0	0	0	0	0	0	0	0	0	0	0	0	0	0	0	0	0	0	15
k141_1887782_8	BSW_006_hgcA	1.2e-136	464	0.3	1.3e-136	463.8	0.3	1	1	8182	9375	-	1194	na	NVWCAAGK	MDKIKGGGSNESPTKKNLKISTFDVKIMSSMDEIALSGSAELPNPLAGYEKPGYKMCSYVDKFIKTDAGVIPIIKSKLGKDDLFSTFYVRCGIKRNKYMVAPGLYGIGKPDKDSEVLVTANFKLTFDHLRKQLDDINAWILVLDTKGINVWCAAGKGTFSTLELVRKIKNCNLEKIVDHKRVIVPQLGATGVAARDVKKLSGFRVIYGPIRAADIPAFLKNKRKADKSMRQVTFSLYERFILTPVEIRIVLKPA	0	2	0	21	45	17	0	0	2	41	11	16	0	0	0	0	0	0	0	29	2	0	0	0	0	2	0	6	0	0	0	21	45
k141_2282739_15	BSW_007_hgcA	1.1e-118	404.8	404.8	1.3e-118	404.6	1	1	1	15149	16186	+	1038	na	NVWCAAGK	MANTIRGACEYAFGGREFVCVPCEYGWDERFASWRCRWGAWRMHHEVSPGLYAVGSPGADSPVMVSCNYKMSFDRLRCDLGRMDAWILVIDTEGINVWCAAGKGTFGTDEIVRRVEEFKVGEVVSHRELIVPQLGAPSVSAHGVRKACGFKVTYGPVRSRDIAAFMDAGKKATGEMRRVKFGLADRAALVPMDIIMGLKFGVFVAACLFLLGGIYRGGYSSGLAMSVGGRSAGIFFGSFFWAAVLGPLLLPSLP	0	4	2	10	14	53	2	2	0	38	53	44	1	0	0	4	0	0	0	2	2	2	0	0	0	10	4	0	0	0	0	10	14
k141_2421463_13	BSW_008_hgcA	4e-128	435.9	1	5e-128	435.5	1	1	1	8196	9293	-	1098	na	NVWCAAGK	MKQTESSKCNCTCGATRSTPVAKWLVGKLHTDAGDVPRVSTKLHLRDRLGWLRVRCGIGRYSFRVSPGLYAVGSPSGSSNVFVTANYKMSFDKLRCALSDQNAWILVLDTKGINVWCAAGKGTFGTNELVERVKASGLDKILDHRRLILPQLGASGVSAHRVSEELGFKVIYGPVRAEDIPAFLTAGSKATPEMRTISFAFMDRAILTPVELVISSKHILFAMLAALLVAGFTGAGFALERAWLRGGTAVIGLA	0	0	0	0	83	124	1	0	7	3	27	48	5	0	0	0	0	0	0	0	0	0	0	0	0	0	0	2	0	0	0	0	83
k141_2499438_1	BSW_009_hgcA	1.3e-128	437.5	2.3	1.5e-128	437.3	2.3	1	1	2	910	+	909	na	NVWCAAGK	HKYTVAPGLYGIGKPDKDSEVLVTANFKLTFDHLRKELSGINSWILVLDTKGVNVWCAAGKGTFSTRELVKRIKDTSLEKVVDHKRVIVPQLGATGVSAREVKKQSGFRVVYGPIRANDIPTFLKNSRKADKKMRQVTFSLYERLILIPVEIQILIKPTLITALILLIISGFGPGIFSFSGAWERGLVSFFALATGIFSGALITPALLPFIPSREFALKGIIAGSLFAILFMIFMASAINGVAGFLALFLFSVT	0	0	0	0	2	9	0	0	0	10	18	18	0	0	0	2	0	0	0	0	2	0	0	0	0	0	2	0	0	0	0	0	0
k141_2779679_11	BSW_010_hgcA	1.3e-128	437.5	1.5	1.6e-128	437.2	1.5	1	1	13847	15001	-	1155	na	NVWCAAGK	MADPKQSDSCCSPSDGLLQITPCCGGSSEEPPLERFEMDAGWIDGSVTTAVGQIPRARSTLGLSDRLGTWRVRWAVGRMRYSIPSGLYAVGNPSADSPVLVSANYKMSFDRLRRQLVGIDAWVLVLDTGGINVWCAAGKGTFGTDELVRCVDRARLDEIVSHRTLVVPQLGGPGVAAHLVKKRCGFRVRFGPVRSQDLEEFLAAGMKATPQMRLVTFPILDRVVLIPVELVLSLKPLLMIAVGLFLLSGLSMDG	0	4	0	0	28	27	0	0	0	10	33	64	2	0	0	0	0	0	0	0	0	2	0	0	0	0	0	6	0	0	0	0	28
k141_3005432_4	BSW_011_hgcA	3.6e-125	426.1	2.2	4.2e-125	425.9	2.2	1	1	1604	2695	+	1092	na	NVWCAAGK	MDDMAEKLDCCSNGPVDEHSSAPWLIGSIPSGQDSFPRVATRLTWADTLGRWKVRWALGRDRYTVQPGLYAVGEADSDSLVFVTANYKMSFDCLRSALHNRNAWILVLDTAGINVWCAAGKRTFGTDNLVDSVANINLAERVNHRKLILPQLGASGISAHIVSQRTGFKIVYGPVRSVDLPAFLDSSMKATPQMRKVEFGMLDRLRLTPVELAISIKYILFAMLVALVASGVSRTGYDLHAAPSRALPALTILL	0	0	2	0	51	128	0	0	0	0	23	41	4	0	0	1	0	0	0	0	0	0	0	0	0	0	0	0	0	0	0	0	51
k141_3150398_4	BSW_012_hgcA	1e-122	418.1	0.5	1.3e-122	417.7	0.5	1	1	3025	4092	-	1068	na	NVWCAAGK	MKAKSNCCCCGTKSGEEQGCAPAAPLPPPESWQTGTRETEEGPIPQIADTLDAADRRGAIRVRMGIGRDRYRVEPGLYALGSPNANSPVFVTANYKLSFDHLRSALEGRAGWILVLDTDGVNVWCAAGKGTFGTDELVHRISQTGLAKIVAHRQLIVPQLGATGVAAHLVTNASGFNVIYGPVRATDLPAFLDADCQAVPEMRRVSFALRDRIVVIPNELTFWAQWGLPVIVILALLGQAQLAGVLLGASLAGI	0	0	0	0	11	2	0	0	0	0	80	18	0	0	0	0	0	0	0	0	0	0	0	0	0	0	2	0	0	0	0	0	11
k141_316283_4	BSW_013_hgcA	1.1e-90	312.5	3.8	1.3e-90	312.4	3.8	1	1	5073	5840	-	768	na	NVWCAAGK	MVDTRGINVWCAAGKKTFTAEEVAYQVRSAQLDKIVSHRQLILPQLSANGVAARDLKKLCGFTGRFGPILASKLPEFLKTGKADETMRTVTFSLKERFVLIPLEICMLWKQLLVAFVLFFILSGVSPDFFSLAAALDRGSILMLATLVAITSGAIISPLLLPWIPFRQFWLKGAVIGGLAALALLFPGEPSVNRLEKLALFLWIIGCSSFLAMNFTGSTPFTSLSGVEKEMRRGLPLQIGATMLALIFWVIAPF	0	0	0	43	0	0	0	2	0	71	4	7	0	0	0	2	0	0	0	34	0	0	0	0	1	8	2	0	0	0	0	43	0
k141_3192125_6	BSW_014_hgcA	4.8e-131	445.5	1.6	5.6e-131	445.3	1.6	1	1	2607	3734	+	1128	na	NVWCAAGK	MENQINTHESSERFSQPVSGQSPDTASVLFKFSNNPAPEENSIIRVTSSELKFSDRLGSWKARWNIGRMKYSVEPGLYSLGNPTGKSNVFVSANYKMSFDRLRSQLGGRDCWILVLDTKGINVWCAAGKGTFGTFELVNRIRIVELQNRVSHRKLILPQLGAPGVSAHEVKLASGFTVIYGPVKAEDLPEFINNRFKATPEMRQVRFGFVDRIVLIPTEIVLVGKWALLAIVAFFILAGLGEGIYSIERALSDG	0	6	0	0	12	2	0	0	2	9	45	51	2	0	0	0	0	0	0	8	0	0	0	0	0	4	4	8	0	6	0	0	12
k141_3470684_2	BSW_015_hgcA	2.6e-113	387.1	0.5	3e-113	386.9	0.5	1	1	493	1506	+	1014	na	NVWCAAGK	MDFSNLSIVRPPEIDSIWLPKDRLGALRVRFSIGRNRYRVNPGLYRLGQAGKDSEVIVTSNYKLSFDLVRRSLDGLNACILVLETYGINVWCAAGKGTFGSDELIRQIKESQLSLYISHMRLIIPQLGAPGISAHKVKEASGFLVKFGPVRADDIKAYISARYRKDVVTRTVQFNTWDRFILTAVELANSLRYLIVAIVLMVPLSGIHSGGYSFVLMRSEGFRAALYLVAAYFSGAFLAPLLLPILPFRHFGGK	0	0	0	0	0	6	0	0	0	2	8	10	0	0	0	0	0	0	0	0	0	0	0	0	0	0	0	0	0	0	0	0	0
k141_3502423_3	BSW_016_hgcA	7.3e-96	329.6	5.6	8.7e-96	329.4	5.6	1	1	635	1477	-	843	na	NVWCAAGK	VSANYKLSVDHLRRALTETAGWILVLDTKGINVWCAAGKGTFGTEELVARVAATNLKDVVSHRRLIVPQLGAPGVAAHEVSKSTGFRVIYGPVRACDIERFLAADLSADADMRRVQFPLVDRLAVVPVEMVGSVGKACVLAGVFGVMAIHRSGAWSWGGLRTEGLVAGGIVFLAYLFVTMMVPAGLPLLPGRAFSVKGAGAGCLAWLVLWVSRLYTLPVDLAAWLLLCVVMGSFMGLNFTGASTYTSLSGVKKE	0	0	0	0	7	21	0	0	0	2	1	4	0	0	0	0	0	0	0	0	0	0	0	0	0	0	0	0	0	0	0	0	7
k141_375940_2	BSW_017_hgcA	7.1e-124	421.9	2.8	8.5e-124	421.6	2.8	1	1	303	1352	-	1050	na	NVWCAAGK	MSNNGVKVIINSSVYSYKMTDYTKIPTNLNYSDRLGSWRCRWGVGRMQYMVAPGVYAIGEPTEDSPVFVSANYKMSFDRLRESLGGIDSWIMVIDTNGINVWCAAGKGSFSTEEIVRCVGEFGLARIVGHKKLIVPQLAGPAVSAHNVKEQCGFKVVYGPVRAADIAAFIEAGNKATDEMRRVRFPLVDRVVLIPMDLMMWLKPAIATLLFFVLVGGLSKSGFSVAGCVRTGVGCGGLFIAAYLAGGILGPILL	0	0	0	13	0	2	0	0	0	7	24	5	0	0	0	0	0	0	0	14	0	2	0	0	0	0	0	0	0	0	0	13	0
k141_3790960_14	BSW_018_hgcA	1.3e-111	381.5	5.6	1.7e-110	377.8	5.6	1.9	1	11931	12911	-	981	na	NVWCAAGK	MISEIPESMKQTTSQITLANRWDHILARWAINRNGHRVDPGIYALGNPNPDSPVFVTGNYSLSFDALRSQLKGVDGYILALDTKGINVWCAAGKGTFGTDELVHRIEVTQLKEIVKHRDLILPQLGAPGVAAHEVRKRSKFKVIYGPVRADDLPEYLERGETTLEMRRVRFPLRDRITLIPVELVFVLLPLLILGFGLRHFGAVAAILAGVVLFPILMPWIPTPNFSTKGYFLGGFVALPFVWTAFLGNPGEAF	0	1	0	4	52	17	0	0	4	14	34	26	0	0	0	2	0	0	0	0	2	8	0	0	0	0	3	0	0	0	0	0	52
k141_3804879_3	BSW_019_hgcA	2.1e-121	413.7	1.8	2.5e-121	413.5	1.8	1.1	1	472	1575	-	1104	na	NVWCAAGK	MCLRQNQGRIKKEPAPICCSPCQSAEPPGSQTEAATAPSAPTPWCTGLIGSAAGPIPRVADVLEASDRRGAMRVRLGIGRDRYRVEPGVYALGSPDANSPVFVSANYKLSFDQLRSALHGWSGWILVLDTNGVNVWCAAGKGTFGTEELVHRILSTQLASIVKHRQLIVPQLGATGIAAHLVAKASGFSVVYGPVRATDLAAFLAAGCQATSEMRRVTFNLKDRAVVIPTELVLWGRWILPLIVLLEVSGQSPL	0	2	0	0	20	34	0	0	0	1	25	13	0	0	0	0	0	0	0	0	2	2	0	0	0	0	1	1	0	0	0	0	20
k141_3825532_6	BSW_020_hgcA	1.5e-138	470.2	2.7	1.7e-138	470	2.7	1	1	2725	3771	+	1047	na	NVWCAAGK	MDQPFVEGSVETKVGRVPRVSSTLTWADRFGSIKARWGVGRMHFAVDPGLYALGNPSENSRVFVTANYKMSFDRLREALTAHDAWILVLDTNGINVWCAAGKGTFGTKELVSRIASSSLTQIVVHRELILPQLSGPGIAAHLVKKQSGFKVIYGPIASSDLPLFLDAGCKAIPAMRKKTFSIRERTVLIPVELVSTLKWSLLVLPCLFFLGGFGGEGGFWTGAMRYGLFAVVAFLCAIAAGAVFTPILLPWLPG	1	5	0	0	6	37	0	0	0	0	31	125	0	0	0	0	0	0	0	0	0	0	0	0	0	0	2	0	0	0	0	0	6
k141_3899915_9	BSW_021_hgcA	1.1e-137	467.4	3.4	1.3e-137	467.1	3.4	1	1	4835	5974	+	1140	na	NVWCAAGK	MPDSKKPATCCCSCDATEAEQTAPVGALAGSPGHRRWVVGSVATPVGDIPVATTQLASADRLGGWRARWAIGRMHYAVDPGLYAVGEPTSDSHVFVSANYKMSFDRLRSALTGIDAWILVLDTKGVNVWCAAGKGTFGTDELIRQIHATSLSSIVSHRRLIVPQLGAPGIAAHEVRKRSGFRVTYGPVRAEDIHPFLEASMEATPEMRRVRFPLADRLAVVPVELVMSAKFVLAVMVLLLLLAGLGPDGYSWSR	2	0	0	0	15	19	0	0	2	14	27	27	0	0	0	0	0	0	0	0	0	0	0	0	0	0	0	0	0	0	0	0	15
k141_777633_3	BSW_022_hgcA	1e-129	441.1	1.6	1.2e-129	440.8	1.6	1	1	633	1760	-	1128	na	NVWCAAGK	MSDHKTTGCCSKPTEPGPYCCAGPQAGAGAVPPGWLDGQIATPAGDLPRARTEWRGADVMGAIQVRCNIGRLRYTVVPGLYGVGNPDGESRVFVTANYKLSFDHVRRTLAGVDAWILVLDTKGINVWCAAGKGTFGTSELIRRVAVTDLGDVVSHRTLIVPQLGATGVSAHQVKRECGWQVVYGPVRVADLPACLADDMRVAPAMRRVNFDLVDRLVVIPVELAIWGRYLLVLMLALLLFSGFRDVGYESSLLA	0	0	0	0	78	52	0	0	0	4	38	57	0	0	0	0	0	0	0	0	2	0	0	0	0	0	2	4	0	0	0	0	78
k141_916929_9	BSW_023_hgcA	4e-137	465.5	0	4.9e-137	465.2	0	1	1	5244	6305	+	1062	na	NVWCAAGK	MSLPSTDQPFVLGTVSTAVGPVPRISSTLAGADHWGTFKARWGVKRMAYTVDPGLYGLGNPGKSDPVLITANYKMSFDRLRESLPGRNAWMLVLDTDGINVWCAAGKGTFSTEELVRRIGFSQLDRIVDHREVILPQLAGPGVAAYQVKKLSGFKAIYGPIDAADLPAFLDAGIKATPEMRRKTFSLRERTVLVPVELVGALKWTLIMIPGFFLLGGLGGDAGFWSGTLRYGLFAALSLLGALASGAVLTPILL	0	6	0	8	26	26	0	0	3	37	101	36	1	0	0	0	0	0	0	0	0	0	0	0	0	0	0	0	0	6	0	8	26
k141_1283092_1	BSW_024_hgcA	9.4e-57	200.8	0	1.1e-56	200.6	0	1	1	3	452	-	450	begin contig	NVWCAAGK	MAVQQTQAQQSCCSSGEGSTQLSTSATSATRIMPASTTLSFRNHWDHFLARWGYRRNDHRVTPGLYAVGTPTPDSPVFVTANYTLSFDALRTALHGIDGTILVLDTHGVNVWCAAGKGAFGTDELVNRINLSNLKHIVNHRRLILPQLGA	0	0	0	0	8	2	0	0	0	0	10	6	0	0	0	0	0	0	0	0	0	0	0	0	0	0	0	0	0	0	0	0	8
k141_1319893_1	BSW_025_hgcA	6e-48	171.7	0.1	6.5e-48	171.6	0.1	1	1	3	338	-	336	one gene	NVWCAAGK	CLETYGVNVWCAAGKGTFATAEVVRQVASVGLDALVAHRLLILPQLSTTGVSARGVKTGCGFTVVWGPIRAADIKPFLDNGLKADAAMRRVTFTTRERLVLAPVEIVNLSKP	0	0	0	0	0	0	0	0	0	0	1	5	0	0	0	0	0	0	0	0	0	0	0	0	0	0	0	0	0	0	0	0	0
k141_1338163_4	BSW_026_hgcA	1.6e-128	437.2	0.2	1.7e-128	437.1	0.2	1	1	3568	4527	+	960	end contig	NVWCAAGK	MDQPFVEGSVESKVGRVPRVPSALTWKDCFGSIKARWGVGRMNFTVDPGLYALGNPDDKTRVFVTANYKMSFDRLREALRGRDAWILVLNTNGINVWCAAGKRTFGTEELVRRIASVDLAQIVTHRDLILPQLSGPGIAAHQVKKLSGFKVIYGPIESTDLPLFMDAGCKATPKMRKKTFGVRERTVLVPVELVGTLKWSLLIMPCLFFLGGLGGDSGFWAGTLRYGLFAGVAFLCAIASGAVLTPILLPWLPG	4	10	0	1	51	84	2	0	4	55	132	143	4	0	0	2	0	0	0	2	0	0	0	0	0	0	8	0	0	10	0	0	51
k141_1382322_1	BSW_027_hgcA	8.3e-58	204.2	0.1	9e-58	204.1	0.1	1	1	1	360	-	360	one gene	NVWCAAGK	MTIENVHSTLTLSDHLGGMKARWGFRRMQYTVDPGLYSLGSPDAESEVLVTANYKLTFDKLRSQLGGLNVWILVLNTLGINVWCAAGKGTFGTKELVKRICEVDLKKIVNHRRIIVPQLG	0	0	0	0	0	0	0	0	0	0	1	6	0	0	0	0	0	0	0	0	0	0	0	0	0	0	0	0	0	0	0	0	0
k141_1427213_1	BSW_028_hgcA	3.7e-103	353.6	0.5	4.1e-103	353.5	0.5	1	1	1	798	+	798	one gene	NVWCAAGK	IGVRLNLRRMQYRVTPGLYALGAPSPESPVFVSANYKLSFDYLRRALTGLDAWILVLDTGGINVWCAAGKGTFGTDELVQRIRACDLEKTVSHRRLILPQLGASGVAAHEVKKQSGFAVIYGPVDAADIPAFLNAGRKATPDMRRVRFEWGDRLAVAPLELVIHFKRMLIAGLVIAALAGVSMEGFSWTPARERGGLALILWIATYFCAGLLGPLLLPWLPTRVFSIKGAVLGLALGTFGLAVTGPPWLLPHRI	0	0	0	0	0	0	0	0	0	2	22	4	0	0	0	1	0	0	0	0	0	0	0	0	0	0	0	0	0	0	0	0	0
k141_1510249_7	BSW_029_hgcA	2.9e-133	452.8	3	3.4e-133	452.6	3	1	1	3808	4941	+	1134	end contig	NVWCAAGK	MDEGKNTSASCESSPCDCCLSPDSVREQPPRAPAWRAGWIDTPAGRVPQIATMLTQQDKLGAFKVRLCIGRMHYGVAPGLYATGNPTEDSPVLVTANYKLTFDYLRRELGGLDTWVMVLDTGNINVWCAAGKGTFGTDEIVNRIAMTRLAKLVNHRVLVLPQLGAPGVAAHEVKKQSGFSVKYGPVRAQDIPAFLAAGMKATPAMRRVRFDLPDRMAVIPVELVHWGGYAMVMALVLWLLSAFAFGGQRPSTAY	2	0	0	0	16	24	0	0	0	0	8	20	0	0	0	0	0	0	0	0	0	0	0	0	0	0	6	0	0	0	0	0	16
k141_1631809_1	BSW_030_hgcA	2.1e-45	163.4	0	2.4e-45	163.2	0	1	1	2	406	-	405	one gene	NVWCAAGK	STSGVTLMPSMDKVKDNCGDPVSIHEKPGYSLCPYVDGFITTDTGPVPRVRTALNIQDRISTSLVRCGINRHRYTVAPGLYGVGHPDKTSEVLVTANFKLTFDFLRKELTTLNAWILVLDTKGINVWCAAGKGTF	0	0	0	0	0	0	0	0	0	0	2	1	0	0	0	0	0	0	0	0	0	0	0	0	0	0	0	0	0	0	0	0	0
k141_1650430_1	BSW_031_hgcA	5.5e-59	208.1	0	6.1e-59	208	0	1	1	1	342	-	342	one gene	NVWCAAGK	RRDDYRVKPGLYALGQPSKASPVLVTANYKLTFDTLRKQLSDLDVWIIVLDTKGINVWCAAGKGTFGTDEIISKINSLSLLNILSHKTIILPQLGAPGVEAHKITKSTGFKIVY	0	0	0	0	4	2	0	0	0	0	0	0	0	0	0	0	0	0	0	0	0	0	0	0	0	0	0	0	0	0	0	0	0
k141_1652734_2	BSW_032_hgcA	5.7e-76	264.1	0.1	7e-76	263.8	0.1	1	1	427	1002	+	576	end contig	NVWCAAGK	MKKLPNAFPCCGKSSSPPPNSPPCCAVGPTTSAACPLAGKAHWVTGTVDSVMGPVFQVSANLRFNDRLGAWKMRWGIGRMNYCVEPGVYAIGQPTADSPVLVSANYKMSFDRLRGELDGLNVWILVIDTKGINVWCAAGKGTFSTDEIVRRVESGRLSEVVSHRTLIVPQLGAPGVAAHEVRKACGFRVVYG	0	0	0	0	4	0	0	0	0	0	6	8	0	0	0	0	0	0	0	0	0	0	0	0	0	0	0	0	0	0	0	0	0
k141_1679587_1	BSW_033_hgcA	9.9e-97	332.5	0.7	1.2e-96	332.2	0.7	1.1	1	3	650	-	648	one gene	NVWCAAGK	YRRNQHRVNPGLYTLGNPKPNSPVFVTANYTLSFDALRTAITGMQAYILVLDTKGINVWCAAGKGTFGTEELVLQIAQTKLAEVVSHRRLILPQLGAPGVSAHQVKQASGFTVSYGPVKAADIPAFMQNNHVATPEMRQVQFPLKDRLLLIPVELVHVFLPMLLTALVLGFTSKPLTGIAAAATVLAGAVLFPALLPWLPGKPFSLKGFVLGAAVA	0	0	0	0	0	2	0	0	0	0	4	6	0	0	0	0	0	0	0	0	0	0	0	0	0	0	0	0	0	0	0	0	0
k141_1760408_1	BSW_034_hgcA	6.2e-70	244.2	0	6.9e-70	244	0	1	1	3	416	-	414	one gene	NVWCAAGK	MEYTVDPGLYGLGNPGKSDPVLATANYKMSFDRLRESLSGRNAWILVLDTDGINVWCAAGKGTFGTEELVRRIGFSGLDRIVDHREVILPQLSGPGVAAYQVKKLSGFKAIYGPIAAADLPAFLDAGIKATPEMRRKT	0	2	0	0	2	7	0	0	0	0	3	8	0	0	0	0	0	0	0	0	0	0	0	0	0	0	0	0	0	0	0	0	0
k141_1780451_1	BSW_035_hgcA	3.7e-97	333.9	0.6	4.1e-97	333.7	0.6	1	1	29	718	-	690	begin contig	NVWCAAGK	MTLAKLSTTTSQLTLANHWDHIKARLGVRRNGHRVAPGLYALGAPDADSAVLVTANYSLSFDALRKELPGQDVYILVLDTRGVNVWCAAGKGTFGTAEVVKRVQEAGLREVINKRVLILPQLGAPGVAAHEVKKQTGFKVEYGPVRAADLPAYLKTRTATTAMRRVTFPLLDRMTLIPLELVHTLLPMLGAAVVLYLLGGWLAALAAIAAVLSGAALFPILLPWLPGRD	0	0	0	6	10	2	0	0	2	4	7	16	2	0	0	2	0	0	0	0	0	0	0	0	0	0	0	0	0	0	0	6	10
k141_1790860_1	BSW_036_hgcA	8.9e-42	151.4	0	9.4e-42	151.3	0	1	1	99	377	+	279	one gene	NVWCAAGK	MEATKKTIQISTELTTADRIGSWKARLGIGRMNYITAPGLYAVGNPTPQSEVLVTANYKMSFDSLRKELSDRDFWIMVIDTKGINVWCAAGKG	0	0	0	0	0	4	0	0	0	2	0	0	0	0	0	0	0	0	0	0	0	0	0	0	0	0	0	0	0	0	0	0	0
k141_1862903_1	BSW_037_hgcA	2.3e-137	466.3	1.4	2.6e-137	466.1	1.4	1	1	3	1013	+	1011	one gene	NVWCAAGK	CTYVDEFITTETGPVPRIKTKLDTQDRIFTALVRCGINRHRYTVAPGLYGIGHPDKTSEVLVTANFKLTFDHLRKELSSLNAWILVLDTKGINVWCAAGKGTFATRELVDRIKQVDLDKIVAHKRVIVPQLGATGVSARAVKKESGFRVVYGPVRAEDIPQFLEKNRKADPAMRTVTFTFLERIVLTPVELQIVLKPALLTALVLFVLSGIGPEFFSFSGAWSRGFTATAFLITGIVSGAVITPALLPYLPGRE	0	0	0	0	2	2	0	0	0	4	7	30	2	0	0	0	0	0	0	0	0	0	0	0	0	0	0	0	0	0	0	0	0
k141_1887728_1	BSW_038_hgcA	5e-60	211.6	0	5.5e-60	211.4	0	1	1	1	336	-	336	one gene	NVWCAAGK	GLYAVGNPTAESSVFVTANYKMSFDRLREQLGNYDAWILILETYGINVWCAAGKGTFGTDEMVNRIGLTRLSDVVTHRKLIVPQLGAPGVNMHEVKRQSGFRVVYGPIRAED	0	0	0	0	0	0	0	0	0	0	3	6	0	0	0	0	0	0	0	0	0	0	0	0	0	0	0	0	0	0	0	0	0
k141_189370_1	BSW_039_hgcA	3.3e-50	179.2	0	3.5e-50	179.1	0	1	1	3	371	-	369	begin contig	NVWCAAGK	MSLPSTDQPFVLGTVTTAVGPVPRISSTLAGADHWGTFKARWGVKRMAYTVDPGLYGLGSPGKLDPVLVTANYKMSFDRLRESLPGRNAWMLVLDTDGINVWCAAGKGTFSTEELVRRIGFSQ	0	0	0	0	5	4	0	0	0	6	9	6	0	0	0	0	0	0	0	0	0	0	0	0	0	0	0	0	0	0	0	0	0
k141_1989759_1	BSW_040_hgcA	4.1e-71	248.1	2.5	4.5e-71	247.9	2.5	1	1	3	641	-	639	one gene	NVWCAAGK	NGVNVWCAAGKGTFGTQELVHRIQSSALDKVVAHKRVIVPQLRATGIRAGDVTQQSGFRVVYGPVRAGDIPAFLEKGRKADPAMRQVTFTFYERLILTPIELNGAFKPALITAVILFLISGIGPGIFSFEAAEERGMLSLAFLLTGIFTGAVLTPVLLPFLPFKGFAAKGVITGAVLSVYAIWTASVFSSAVVSSVGFSGMLALFLFTTAATS	0	1	0	0	1	0	0	0	2	0	0	21	0	0	0	0	0	0	0	0	0	0	0	0	0	0	0	0	0	0	0	0	0
k141_1990449_2	BSW_041_hgcA	3.7e-86	297.6	0.1	4.1e-86	297.5	0.1	1	1	856	1401	+	546	end contig	NVWCAAGK	MPRIQTVLNTHDHLGTVKARTGIARTNYKVTPGLYCVGTPGPDSPVLVTANYKLSVDALRKELTNLDVWILVVDTRGINVWCAAGKGTFSTEEVAYQVKRTRLAELVSHRELILPQLAATGVANHLLKRQCGFKGIFGPILAAQISNFLKNNKQADESMRAVTFTLGERLVLVPVEICLLWK	0	0	0	2	27	0	0	0	0	7	3	9	0	0	0	0	0	0	0	0	0	0	0	0	0	0	0	2	0	0	0	0	27
k141_2081304_1	BSW_042_hgcA	5.2e-123	419	1.5	5.8e-123	418.9	1.5	1	1	63	1043	-	981	begin contig	NVWCAAGK	MPRVAASLSLADFFGTFGARTGFNRNDYKIIPGLYCTGEPTESSPILVTANYKLSFDGLRKELSHIHAWILVVDTRGINVWCAAGKGTFSAEEVAYQVRNTKLDQIVSHRELLLPQLSANGVAAHSIVKLCGFRGRFGPILASMLPEFLENGETDEKMHAVTFTLKERAVLIPLEICMLWKQLLIACALFFVLSGISPEIFSPLTAFARGSILLAAALSAILSGAVVTPLLLPWIPFRQFWLKGAVLGAFAAGL	0	0	0	0	0	18	0	2	2	0	16	18	0	0	0	0	0	0	0	0	0	0	0	0	0	0	0	0	0	0	0	0	0
k141_2261993_1	BSW_043_hgcA	1.3e-88	305.8	4	1.4e-88	305.6	4	1	1	3	728	+	726	one gene	NVWCAAGK	GINVWCAAGKGTFGTQELLRCIEAFDLKNIVEHRKLVLPQLGAVGVSAHDVQQHSGFRVVYGPVRAEDLPTFLDAGMKATREMREVRFPMWDRIVLIPIELIAWPNYLAFAVACFFLLAGLSREGYSSSLALARGLPNVILLLVAYTAGAVLGPVLLPWLPGKAFAAKGMWIGLAIAVVMGACCWSAPGVLEGRMNIAAWVLIMPVVTSFMVMNFTGASTYTSLSGVKKEMAIAIPLQIVCG	0	0	0	0	8	14	0	0	0	0	8	5	1	0	0	0	0	0	0	0	0	0	0	0	0	0	0	0	0	0	0	0	8
k141_2328940_1	BSW_044_hgcA	9e-55	194.2	0	9.8e-55	194.1	0	1	1	3	323	-	321	one gene	NVWCAAGK	FGSIKARWGVGRMHFTVDPGLYALGNPDDKTRVFVTANYKMSFDRLREALRGRDAWILVLDTNGINVWCAAGKRTFGTEELVRRIASVDLAQIVTHRDLILPQLSGP	0	0	0	0	12	2	0	0	0	23	7	7	2	0	0	0	0	0	0	0	0	0	0	0	0	0	0	2	0	0	0	0	12
k141_2358513_1	BSW_045_hgcA	2.8e-114	390.3	0.2	3.3e-114	390	0.2	1	1	1	837	-	837	one gene	NVWCAAGK	MNRQYITGWVDSKAGKVPRVFADWSAADRWGAFKARWSFNRMDYKIDPGIYAVGNPGPDSIVLVSANYKLSFDVLRRELKGINAWIVVLETRGINVWCAAGKGTFGTQEIVSRVEAVELNRIVSHRNLIVPQLGAPGVAAPEVKKLSGFSVIYGPVRASDLPRFLETRMVASPEMRRVRFSFYDRLVLIPVEVVTGFKFLLIAMAGFFLLGGLNRSGYSVTTALTFGLRSIVNLLFAYLAGAVLGPLRLPWLPG	2	0	0	0	2	27	0	0	0	0	41	6	1	0	0	0	0	0	0	0	0	0	0	0	0	0	0	0	0	0	0	0	0
k141_2361883_1	BSW_046_hgcA	2e-99	341.4	0.1	2.3e-99	341.1	0.1	1	1	3	737	-	735	begin contig	NVWCAAGK	MGRLSVVTEGGREIPQVGTQLGWADRWGSWKARWGFGRMKYTVGPGVYAVGNPDGDSAVLVSANYKMSFDRLRRQLSGRNVWILVLDTNGINVWCAAGKGTFGTEEIIGRIAAVKLGEIVRHRTLVVPQLGAPGVSAHRVKQASGFNVKYGPVRAEDLGAFLDAGMKATAEMRRVRFGMWDRVVLAPMELMIVIKYAVFMAACLFLLGGLNRGGYSTGLAMTKGLPSAILLLISFIGSSILGPLL	0	0	0	0	0	1	0	0	0	0	0	1	0	0	0	0	0	0	0	0	0	0	0	0	0	0	0	0	0	0	0	0	0
k141_23760_1	BSW_047_hgcA	5.6e-85	293.8	0	6.4e-85	293.5	0	1	1	3	596	-	594	one gene	NVWCAAGK	PLVSDTLDAADRRGALRVRLLIGRDRYQVDPGLYALGTPDAKSPVFVSANYKLSFDHLRSFLRGRSGWILVLDTAGVNVWCAAGKGTIGTAELVHRIEATGLSRIVEHRRVIVPQLGAPGIAAHLVSKESGFHVVYGPVRAADLPAFLDADCHASPEMRRVQFDCGDRLKVLPGELVPAGRWVLPLALILGLLGQPRL	0	0	0	0	6	4	0	0	0	6	0	2	0	0	0	0	0	0	0	2	0	0	0	0	0	0	0	0	0	0	0	0	6
k141_237637_1	BSW_048_hgcA	2.9e-76	265.1	0	3.1e-76	264.9	0	1	1	3	572	+	570	one gene	NVWCAAGK	SEPCCGPPPGPPSSPLERPGYRLWHFVEGFTKTDQGPVPRVKTRLERPDLLGTLSVRLGGVRENYRVAPGLYCAGSPGTESEVLVTANYKLSFDALRRELDGLDVWILVLDTRGINVWCAAGKKIFGTDELVRQVKAVALDKRVSHRRLVLPQLGATGVSAPEVKKQCGFRVVWGPVQARDLKPFLRADM	0	0	0	0	1	4	0	0	0	0	4	14	0	0	0	0	0	0	0	0	0	0	0	0	0	0	0	0	0	0	0	0	0
k141_2400379_1	BSW_049_hgcA	7.2e-85	293.4	0	7.9e-85	293.2	0	1	1	3	494	+	492	one gene	NVWCAAGK	LGAAAARIGIGRMRYSVSPGLYAVGSPSAESPALVTANYKLTLDAVRKELTGLDAWLLVLDTKGINVWCAAGKGTFGTDELVTRIEATGLADVVDHRQLFLPQLGAPGVAAHEVTKRSGFRVIYGPVRAADIKAFVAADLAATPEMRRVRFTARDRLAVAPMEL	0	0	0	0	2	1	0	0	0	0	0	6	0	0	0	0	0	0	0	0	0	0	0	0	0	0	0	0	0	0	0	0	0
k141_2418041_1	BSW_050_hgcA	2e-48	173.3	0	2.3e-48	173.1	0	1	1	1	576	-	576	one gene	NVWCAAGK	GNGRVTGDGARTPGRTGLLRLKARATGGVGHDGCCGRPRPELSLPCARSKRGARTLRVSDRDQTGEVMSGGAGAAPSTWVTGRVATPTGNVPVVATKWNAADHLGRLRVRLNIGRMRYTVPPGLYGVGTPTPESPVFVSANYKLSFDCLRRSLADRDGWVLVLDTRGINVWCAAGKGTFGTGELAGRLTAVR	0	0	0	0	0	0	0	0	0	0	4	11	0	0	0	0	0	0	0	0	0	0	0	0	0	0	0	0	0	0	0	0	0
k141_2585740_1	BSW_051_hgcA	1.6e-128	437.2	0.1	1.8e-128	437	0.1	1	1	240	1199	+	960	one gene	NVWCAAGK	MDQPFVEGSVESKAGRIPRVSSTLTCDDHFGSIKARWGVGRMQFTVDPGLYALGNPDDKTRVFVTANYKMSFDRLREALVGRDAWILVLDTNGINVWCAAGKRTFGTEELVRRIASVDLVQIVTHRELILPQLSGPGIAAHQVKKSSGFKVIYGPIESTDLPLFLDAGCKATPKMRKKTFGARERTVLVPVELVGTLKWSLLILPCFFFLGGLGGDSGFWAGTLRYGLFAGVAFLCAIASGAVLTPILLPWLPG	0	2	0	0	51	38	0	0	2	38	46	125	1	0	2	2	0	0	0	0	0	0	0	0	0	2	4	2	0	0	0	0	51
k141_2600428_1	BSW_052_hgcA	6.9e-76	263.8	0	7.6e-76	263.7	0	1	1	81	545	+	465	one gene	NVWCAAGK	MSEFIETTAGRIPRIGTKLSVHDYLGEIRIRFGIRRNRYKIDPGLLAIGSPNSDSPVLVTANYKLTLDHLRRELDGIDAWILVLDSNGVNVWCAAGKGTFSTDELVRRISNTRLEKIVSHREVILPQLGATGVAAHEVKKQSGFKVIYGPVHSRD	0	2	0	0	0	4	0	0	0	0	9	2	0	0	0	0	0	0	0	0	0	0	0	0	0	0	0	0	0	0	0	0	0
k141_2719044_1	BSW_053_hgcA	2.8e-100	344.1	0	3.1e-100	344	0	1	1	2	748	+	747	one gene	NVWCAAGK	QGAALPDYDKPGYRLCSYVEDFITTDTGPVPRIKTRLNTGDKISTALVRCGINRYRYTVAPGLYGVGHPDKTSEVLVTANFKLTFDHLRKAISGLDAWILVLDTKGINVWCAAGKGTFATRELVNRIQMAALDKLVDHRRVIVPQLGATGVSARDVKKQSGFRVVYGPVRAGDILKFLENKRTADKSMRAVTFTFPERLVLTPVELQIVLKPALITALILFVFSGLGPGFFSFSDAWSRGLMAFAALVT	0	0	0	0	0	3	0	0	0	0	2	12	0	0	0	0	0	0	0	0	0	0	0	0	0	0	0	0	0	0	0	0	0
k141_2732744_1	BSW_054_hgcA	7.1e-97	332.9	0	8.4e-97	332.7	0	1	1	2	679	+	678	one gene	NVWCAAGK	KGGTAQLSPPSMDQPFVEGSVETKVGRVPRVSSTLTWTDRFGSIKARWGVRRMHFAVDPGLYALGNPDENSRVFVTANYKMSFDRLREALIARDAWILVLDTNGINVWCAAGKGTFGTEELVSRITFSGLDRIVVHRELILPQLSGPGIAAHLVKKLSGFKVIYGPIASSDLPLFLDAGCKAIPAMRKKTFTIRERTVLIPVELVSTLKWSLLVLPCLFFLGGFGG	0	2	0	0	5	4	0	0	0	14	4	23	0	0	0	2	0	0	0	0	0	0	0	0	0	0	0	0	0	0	0	0	0
k141_2798465_1	BSW_055_hgcA	2.1e-108	370.9	0.1	2.5e-108	370.6	0.1	1	1	1	849	-	849	one gene	NVWCAAGK	ESVREQRPTEPAGLEGWIDTPAGKVPQIATTLTRQDKLGAFKVRLCIDRSHYGVAPGLYAAGNPTADSPVLVTANYKLTFDYLRRELGDLDTWVMVLDTKNINVWCAAGKGAFGADEIVNRIALTGLAKIVNHRVLVLPQLGAPGVAAHEVKKRAGFAVKYGPVLARDIPAFLAAGMKATPEMRRVRFDLPDRMAVIPVELIHWGGYAIAMALVLWLLSAFAFSGQSRAIAYPNAWQSAGLVLGAYLAGGIVTP	0	0	0	0	6	8	0	0	0	0	5	9	0	0	0	0	0	0	0	0	0	0	0	0	0	0	0	0	0	0	0	0	6
k141_2922778_1	BSW_056_hgcA	1.6e-64	226.3	0	1.9e-64	226.1	0	1	1	2	460	-	459	begin contig	NVWCAAGK	MSFDRLRRALGGIDAWVLVIDTKGINVWCAAGKGTFGTDEIVRRVEEFKVGEVVSHRELIVPQLGAPSVSAHGVRKVCGFKVTYGPVLSKDIAAFMAAGKKASEEMRRVKFGLADRAVLVPMDIIMGLKFGVFVAACLFLLGGIYRGGYSSGL	0	0	0	0	0	2	0	0	0	0	2	0	0	0	0	0	0	0	0	0	0	0	0	0	0	0	0	0	0	0	0	0	0
k141_2993158_5	BSW_057_hgcA	4e-100	343.6	0	4.9e-100	343.4	0	1	1	2815	3600	+	786	end contig	NVWCAAGK	MSAPCCCGKSPEPSCCPSASPEVRVLTPDWSLADTWGMISVRLGSCRMTYGVEPGLYAMGVPAADSPVLVTANYKLTVDVLRRELGGRDLWILVLDTANVNVWCAAGKGTFGTAELVQRIAVTELAKRVAHRRLILPQLGAPGVAAHEVEKESGFEVVYGPVRAADLPAFLDDGERATPAMRRVEFPLRDRLVLAPMELRHSLRLALLVALALTFLPAIWHGLPTGLQDYGLRGALATLVGWLGGCVLGPALLP	1	0	0	0	10	18	0	0	4	1	2	2	0	0	0	0	0	0	0	0	0	0	0	0	0	0	0	0	0	0	0	0	10
k141_3001060_1	BSW_058_hgcA	6.4e-81	280.4	0.3	7.3e-81	280.2	0.3	1	1	3	581	-	579	one gene	NVWCAAGK	VLVTANYQLSFDALRSALPGRDAYLLVLDTLGVNVWCAAGKGTFGTAELVRRIESVGLARWVKHRQLILPQLGASGVAAHEVRRQSGFRVLYGPVRAQDLGAFLDAGNQATSEMRHVTFTLGERAVLSPIEVVHWSLPMLAAALVLGILCGPWGALASALAILGGTVLVPLLLPWIPTRDFSSKGYWVGGLLM	0	0	0	0	2	0	0	0	0	0	6	6	0	0	0	0	0	0	0	0	0	0	0	0	0	0	0	0	0	0	0	0	0
k141_3063529_1	BSW_059_hgcA	6.6e-104	356.1	0.3	7.3e-104	355.9	0.3	1	1	1	714	+	714	one gene	NVWCAAGK	SQLTLANHWDHFQARWGINRSGHRVAPGLYALGTPNADSPVLVTANYSLSFDALRKELPGQDVYILVLDTRGVNVWCAAGKGTFGTDEVVKRVQEVDLRSVVNKRVLILPQLGAPGVAAHEVKKQTSFKVEYGPVRAADLPAYLKTRKATPEMRRVTFPMKDRLTLAPLEVVHTFLPMLGVAIVLYLLGGLLAALAVITAVLAGVVLFPMLLPWLPSRDFSLKGFILGGLAALPFAAA	0	0	0	0	10	1	0	0	0	0	6	4	0	0	0	0	0	0	0	0	0	0	0	0	0	0	0	0	0	0	0	0	10
k141_3085509_1	BSW_060_hgcA	6.7e-88	303.4	3.3	7.6e-88	303.2	3.3	1	1	1	726	+	726	one gene	NVWCAAGK	DVLRSSLPGRNGWILVLDTAGVNVWCAAGKGTFGTDELVRQISATGLGSVVGHRRLIVPQLGATGVAAHLVQEASGFSVDYGPVRAADLPAFLDAGCQATPEMRRVRFGVRDRMVVVPTELVLWSPLMVPLIVGFACFGQAALASVLLGAFLSGAVLVPLLLPWLPGKAFSVKGMLLGLVLGLPVTLSAVSTVGVAAAAGLLGIIVATTSFFALNFTGCTTFTSLSGTRYETVRAVPLQVLA	0	0	0	0	5	0	0	0	0	6	8	18	0	0	0	0	0	0	0	0	0	0	0	0	0	0	2	6	0	0	0	0	0
k141_3103878_1	BSW_061_hgcA	4.9e-79	274.2	0	5.4e-79	274	0	1	1	3	491	-	489	one gene	NVWCAAGK	MDAVRTRFGIGRMNCTVPPGLYTFGSPSSQSPIVVSANYKASFDCLRKGLAGLDAWIIVLDTKGINVWCAAGKGTFGTDELVRQITSTGLAKHVEHKQLIVPQLGAVGVSAHEVTKATGFQVVYGPVRAADIRPFLDANMEATPEMRLVTFPLVDRLALAPME	0	0	0	0	4	4	0	0	0	0	0	2	0	0	0	0	0	0	0	0	0	0	0	0	0	0	0	0	0	0	0	0	0
k141_3166736_1	BSW_062_hgcA	1.2e-48	174.1	0	1.3e-48	173.9	0	1	1	1	309	+	309	one gene	NVWCAAGK	DLWGAFKARWGVGRMHYEVDPGLYALNDPDASSPVLVTANYKLTFDRLRQALPALNAWLLVLDTDGINVWCAAGKGTFCDDEIAFRIEAASLTKMVNHRDLML	0	0	0	0	0	8	0	0	0	0	0	2	0	0	0	0	0	0	0	0	0	0	0	0	0	0	0	0	0	0	0	0	0
k141_3226511_1	BSW_063_hgcA	7.1e-64	224.2	0.1	7.8e-64	224.1	0.1	1	1	3	398	-	396	one gene	NVWCAAGK	LLVTANYKLSFDHLRRAIDGLDAWIVVLDTKGINVWCAAGKGTFGTAELVHRLAQVKAARLVNHATVVLPQLAGPGVAAHEVRKQSGFRVVYGPVRAEDFPAFLSDGLRASVAMRKVTFTLRERLAVVPVET	0	0	0	0	7	2	0	0	0	0	6	0	0	0	0	0	0	0	0	0	0	0	0	0	0	0	0	0	0	0	0	0	7
k141_3260843_1	BSW_064_hgcA	2.1e-73	255.6	0	2.3e-73	255.5	0	1	1	1	573	+	573	one gene	NVWCAAGK	PMIQNHPPADEACCGSTPGPASSPFEKPGYTLCGFVDGFIDTAAGRVPRVRTDLKGPDRLVTILARSGIFRNHYKIAPGLYGVGDPDSESPVLVTANYRLSFNALRTALPGFNAWILVLDTRGINVWCAAGKGTFGTDEVIRLVRLTGLDRIVTHRRLILPQLGAVGVSARGVKKASGFKVTWGPIRVEDI	0	0	0	0	0	1	0	0	0	6	6	8	0	0	0	0	0	0	0	0	0	0	0	0	0	0	0	0	0	0	0	0	0
k141_3272197_2	BSW_065_hgcA	3.8e-53	188.9	0	4.6e-53	188.6	0	1	1	555	998	+	444	end contig	NVWCAAGK	MKNLVNPTAGLTEVYVPTLKVPGADALPPPLPAMPTDAVITWRHRLDHWLARWGYRRGQHRVAPGLYALGQATPDSQVFVTANYSLSFDALRVALAGQDAYLLVLDTQGVNVWCAAGKGTFGTDELVRRIDATGLHRVVRHRRLILPQ	0	0	1	0	2	6	0	0	0	0	8	10	0	0	0	0	0	0	0	0	0	0	0	0	0	0	0	0	0	0	0	0	0
k141_3309814_2	BSW_066_hgcA	2.3e-106	364.2	0	2.9e-106	363.9	0	1	1	120	941	-	822	middle	NVWCAAGK	MPSSDDRFRQAFVDGHLDTAVGKVPRVPAGLTSADRRGTFYARWGVGRMDYKVAPGLYALGAPDSGSPVLVSANYKMSFDVLRSSMTGRDAWILVLDTDGINVWCAAGKGTFGTEELVRQITESHLDAVVDRPRVIVPQLGAPGVAAHEIRQRTGFSVRYGPIDAADLPEYLDNRGKATEAMRRKDFDLPERAALVPMELVATLKWGSLAALVLVAVAGLGGPGSYLANALAYGGVAAAAVGLAVLAGAVLTPL	0	2	0	0	20	20	0	0	0	0	6	12	0	2	0	0	0	0	0	0	0	0	0	0	0	0	0	0	0	0	0	0	20
k141_3572466_1	BSW_067_hgcA	1.1e-82	286.2	0	1.2e-82	286.1	0	1	1	2	466	-	465	one gene	NVWCAAGK	STDRWGSIKARWGVGRMSYTVDPGLYALGSPDGSSPVLVSANYKMSFDHLRRELPGRDAWILVLDTKGINVWCAAGKGTFGTDELVRRVAASGLGNVVSHRQLIVPQLGAVGVAAHEVRRRSGFRVLYGPVRTDDLPPFVDAGMKATPKMRRVEF	2	0	0	0	0	0	0	0	0	6	16	2	0	0	0	0	0	0	0	0	0	0	0	0	0	0	0	0	0	0	0	0	0
k141_3708090_1	BSW_068_hgcA	1.9e-76	265.6	0.8	2.1e-76	265.5	0.8	1	1	3	575	-	573	one gene	NVWCAAGK	WILVLDTKGINVWCAAGKGTFSTQELVNRIKRAALDKIVDHKRVSVPQLGAVGICAQTVKKESGFRVVYGPVRAEDIIQFLENGRKATPPMRAVTFTFLERIILTPVELQILLKPALITTLLLFILSGMGPGIFSFSSAGHRGIMALAAMVTGILSGAVITPALLPYIPGREFALKGIIVGILSGIGLLGV	0	0	0	2	0	2	0	0	3	0	12	5	0	0	0	0	0	0	0	0	0	0	0	0	0	0	0	0	0	0	0	0	0
k141_3708220_1	BSW_069_hgcA	6.4e-115	392.4	3	7e-115	392.2	3	1	1	1	963	-	963	begin contig	NVWCAAGK	MTTSYTDIQPLWTWQDWLGALAVRCAWRRMQYTIQPGLYAINTPNAESPVFVSANYKLSFDHLRRSLKDIAGWILVLDTKGINVWCAAGKGTFGTAELVACVAATNLKDVVSHRRLIVPQLGAPGLAAHEVSKRTGFRVVYGPVRAHDIARFLTADLSADAEMRRVRFPLKDRLAVVPVEMVGSVGKAVALAGLFGAMAIHRSGAWSWAGLRTEGLCAAGLVLLGYLSVSVLVPAGLPWLPGRAFSVKGAGAGC	0	0	0	0	0	1	0	0	0	19	33	8	0	0	0	4	0	0	0	3	0	0	0	0	0	0	0	2	0	0	0	0	0
k141_3905961_2	BSW_070_hgcA	4e-48	172.3	0	4.5e-48	172.2	0	1	1	151	594	+	444	end contig	NVWCAAGK	MREMNSKAKRTDCCCSADDSEETRFKPPACDCHGEADTRRHKRNVATTGFIETPVASIPRVSTVLGWADRLGAMKARWGIGRMNYQVEPGLYAVDSPRADSPVFVSANYKMSFDRLRSALTGIDAWILVLDTNGINVWCAAGKGTFGT	0	0	0	0	0	2	0	0	0	0	2	5	0	0	0	0	0	0	0	0	0	0	0	0	0	0	0	0	0	0	0	0	0
k141_408925_1	BSW_071_hgcA	4.6e-91	313.8	0	5.1e-91	313.6	0	1	1	3	698	-	696	one gene	NVWCAAGK	MKIEIKHTSSTLSFRDKTDHFLARMAYKRSSHLVEPGLYSLGEPDKESPVFVTANYTLSFDALRSSLRGLSGYILVLDTKGVNVWCAAGKKTFGTDELLSKISSTQLDQIVDHKKLILPQLGAPGINAHEIKKNSGFRVDYGPVRAEDIPEYLKNGISTDMRKVNFTLKDRMVLIPVEFVLALIPGLILGIGFYFLGGLIMALSFFVAAFAGIALFPILRPYLPSYNFGSKG	0	0	0	4	0	2	0	0	0	6	4	5	0	0	0	0	0	0	0	0	0	0	0	0	0	0	0	0	0	0	0	0	0
k141_501017_1	BSW_072_hgcA	1.3e-126	430.9	5.5	1.4e-126	430.8	5.5	1	1	3	998	+	996	one gene	NVWCAAGK	ATQVTTTLTPADRRGTRTVRWGFRRDSYRVAPGLYFVGNPTPESPVFLSANYKLSFDTLRSSLTGIDGWLLVLDTRGINVWCAAGKGTFCTEEIVRQVKTTGLAEIVTHRKLITPQLGAPGVAGHLVHQKCGFSVVWGPVRAQDIPAFLAAGNKATSEMRRVRFTTSDRLVLVPVEAMGARKYALWAGAALLLLAGLGTDIYSPWRIVSVGVPNAFMLLWTVLAAAFVVPVCLPWLPGRAFALKGFWVGAAAAA	0	1	0	0	11	8	0	2	0	0	8	17	0	0	0	0	0	0	0	0	0	0	0	0	0	0	0	0	0	0	0	0	11
k141_591033_1	BSW_073_hgcA	3.4e-93	320.8	0	3.8e-93	320.6	0	1	1	3	755	-	753	one gene	NVWCAAGK	MVFLVFWTNKKNKADCCAPRGANSCCNKTEQIYTGLSHAVIKTINTAFGQTSIIETKLSKKDICGTLRARWGFSRNNYKIRPGLYGVGNPDENSPALVTANYKLTFDILRIELCNVDAWIVVLDTKGINVWCAAGKGTFGTDEIISRLKDIKLEKIVSHKTIILPQLGAPGVKAHVITKKSGFKVIYGPVRAQDVKAFLDNDMKASKQMRKVSFTLKERFILTPIELMMVLKYIPLFFLFFIIYNFISPVP	0	0	0	0	8	4	0	0	0	0	0	2	0	0	0	0	0	0	0	0	0	0	0	0	0	0	0	0	0	0	0	0	8
k141_697199_1	BSW_074_hgcA	5.1e-55	195	0	5.6e-55	194.9	0	1	1	1	339	+	339	one gene	NVWCAAGK	ILRKNLRGIDAWILVLDTKGINVWCAAGKGTFGTDELIERINNTGLKQVVNHRRLILPQLGAVGVAAYKVHKATGFAVSYGPVHARDIKDFIESGRIATTKMREITFPFLDRL	0	0	0	0	0	0	0	0	0	0	4	2	0	0	0	0	0	0	0	0	0	0	0	0	0	0	2	0	0	0	0	0	0
k141_742131_3	BSW_075_hgcA	4.1e-67	234.9	0	4.7e-67	234.7	0	1	1	487	957	+	471	end contig	NVWCAAGK	MREEPIIMDDNAFHQTASPIQVYATTSQLDASDRWDHIKARFGYKRSAHLVQPGLYALGRPTPDSPVLVTANYTLSFDAVRSALAGLDSYILVLDTQGVNVWCAAGKGTFGTDELVRRIAATRLAEVVRHRTLILPQLGATGVAAHVVKQRSGFRVE	0	0	0	0	5	1	0	0	0	0	0	3	0	0	0	0	0	0	0	0	0	0	0	0	0	0	0	0	0	0	0	0	0
k141_958743_1	BSW_076_hgcA	8.2e-108	369	0.1	1e-107	368.7	0.1	1	1	1	867	-	867	one gene	NVWCAAGK	FKVLRSRQNMMANQIQNISSITYKGRNLRQVPVKLCCSDRIGHFKARWNIGRMSFTVDPGIYAVGNPTSDSHVFVTSNYKMSFDYLRRELGGIDAWILVLDTKGINVWCAAGKGTFGTDELVNRIEIEKLAELVNHKKLILPQLGAVGVNFDEVKERSGFRVIYGPVYAKDLPRFIGNGCKADKQMRQVKFDLIDRIVLIPVELVMGGKYAFYIGLVLFLLAGVSSSGYSTLRITSLGLTNLLLCWAVFALGIV	0	0	0	0	6	8	0	0	2	0	6	3	0	0	0	0	0	0	0	0	0	0	0	0	0	0	0	0	0	0	0	0	6
k141_992530_16	BSW_077_hgcA	1.8e-54	193.3	0	2e-54	193.1	0	1	1	20031	20531	+	501	end contig	NVWCAAGK	MDKISTSGVNIMSSMDEIDLSCSTEPSNPMPDYEKPDYKLCSYVDKFMKTDAGVIPIIKTKLGKDDLFSTLHVRCGISRHKYTVAPGLYGIGKPDKNCEVLVTANFKLTFDHLRKELAEINAWILVLDTKGVNVWCAAGKGTFSTLELVNKIKACKLEKIVDHKRVI	0	3	0	0	18	27	0	2	4	41	76	18	3	0	0	4	0	0	0	2	0	0	0	0	0	0	4	0	0	0	0	0	18
k141_1062987_3	BSW_001_hgcB	2.4e-22	87.4	6.4	2.6e-22	87.3	6.4	1	1	1469	1687	+	219	na	CMECGA	MKDLRYLDDVSSLVLDEEKCIGCSLCTEVCPQAVFEMRDNKAHIVDFNACMECGACVNNCPSKAISVSPGVG	1	4	0	2	24	26	0	0	0	29	87	18	2	0	0	4	0	0	0	0	0	0	0	0	0	2	0	0	0	0	0	0	24
k141_1207128_2	BSW_002_hgcB	1.3e-20	81.7	7.9	1.3e-20	81.7	7.9	1	1	1045	1263	+	219	na	CMECGA	MKDLRYLDDVSTLVLDEEKCIGCSLCKEVCPQAVFEMRHEKACIIDFNACMECGACVNNCPSEAISVSPGVG	0	0	0	0	0	0	0	0	0	0	1	4	0	0	0	0	0	0	0	0	0	0	0	0	0	0	0	0	0	0	0	0	0
k141_1687822_13	BSW_003_hgcB	9.9e-25	95.3	6.5	1.2e-24	95	6.5	1	1	11797	12129	+	333	na	CMECGA	MRMEYLRNVVSLRLDVETCIGCGRCLEVCPHGVFVLEDGKSRIAAHDACMECGACARNCPVDALSVNSGVGCAVGMLNAALGRKSACCAEDQACCCGNGEEPARKAGERI	0	0	0	0	2	8	0	0	0	1	0	3	0	0	0	0	0	0	0	0	0	0	0	0	0	0	0	0	0	0	0	0	0
k141_1837451_2	BSW_004_hgcB	3.5e-22	86.9	7	3.8e-22	86.8	7	1	1	504	722	-	219	na	CMECGA	MKDLRYIDEVSTLVLDQDKCIGCSLCTEVCPHAVFEMNHQKATIVDFNACMECGACVNNCPSQAIAVSPGVG	0	0	0	0	2	8	0	0	0	0	1	2	0	0	0	0	0	0	0	0	0	0	0	0	0	0	0	0	0	0	0	0	0
k141_1877993_3	BSW_005_hgcB	3.7e-25	96.7	8.1	3.8e-25	96.6	8.1	1	1	804	1091	-	288	na	CMECGA	MIRYVNNVTTLALDAEKCVGCTRCTQVCPHGVLRMNGPQVEIVDRDGCMECGACAKNCPTDALTVDSGVGCAIAMIVGALRGTEPTCECHGGACC	0	0	0	0	0	1	0	0	0	0	0	2	0	0	0	0	0	0	0	0	0	0	0	0	0	0	0	0	0	0	0	0	0
k141_1887782_7	BSW_006_hgcB	6.5e-22	86	6.4	7.1e-22	85.9	6.4	1	1	7941	8159	-	219	na	CMECGA	MKELRYIDDVSTLVLDKEKCIGCSLCTQVCPQAVFEMRHNKTHIVDFNACMECGACVNNCPSEAISVSPGVG	0	0	0	0	14	2	0	0	2	7	12	3	0	0	0	0	0	0	0	7	2	0	0	0	0	0	0	0	0	0	0	0	14
k141_2282739_16	BSW_007_hgcB	1.1e-24	95.2	8.2	1.2e-24	95	8.2	1	1	16275	16559	+	285	na	CMECGA	MSSFRYLKNVATLELFADKCIGCGMCGIVCPHGVFVVGDGKARVVDRDLCMECGACAVNCPVEAIAVESGVGCVAAVIKGAISGTEPTCDCNCG	0	0	0	0	3	7	0	0	0	16	14	9	1	0	0	0	0	0	0	0	0	0	0	0	0	0	1	0	0	0	0	0	0
k141_2421463_12	BSW_008_hgcB	1.1e-23	91.9	6.6	1.2e-23	91.7	6.6	1	1	7876	8166	-	291	na	CIECGA	MNYLRNVVTLELDRQKCVGCGMCAVVCPRSVLSVKEGKAVIKYHDACIECGACALNCPVEALSVDSGVGCARAFIRSLFTGSEPKCKCGSEQGTCC	0	1	0	1	22	32	0	0	0	0	7	13	1	0	0	0	0	0	0	0	0	0	0	0	0	0	0	0	0	0	0	0	22
k141_2499438_2	BSW_009_hgcB	4.4e-23	89.8	6.1	4.7e-23	89.8	6.1	1	1	934	1152	+	219	na	CMECGA	MKDLRYIDDVSTLVLDEEKCIGCSLCTEVCPHTVFEMRENKARIVDFNACMECGACVNNCPSQAISVNPGVG	0	0	0	0	1	5	0	0	6	0	3	1	0	0	0	0	0	0	0	0	0	0	0	0	0	0	0	0	0	0	0	0	0
k141_2779679_10	BSW_010_hgcB	3.1e-25	96.9	5.4	3.4e-25	96.8	5.4	1	1	13525	13806	-	282	na	CMECGA	MTRLRYLPGVVTLTLDAEKCTGCGMCVSVCPHAVFLLGNRKARIVDRDACMECGACGLNCPEDAIQGRSGAGCAAAVIKGMLRGTEPCCDCCP	0	0	0	0	8	7	0	0	2	2	4	14	0	0	0	0	0	0	0	0	0	2	0	0	0	0	0	0	0	0	0	0	8
k141_3005432_5	BSW_011_hgcB	7.8e-27	102.2	8.9	8.2e-27	102.1	8.9	1	1	2707	2997	+	291	na	CMECGA	MKYLKNVTTLKLDRDKCIGCGMCMTVCPHAVFVLREKKADITDRDACMECGACAGNCPADAIAVEAGVGCATAFIVGAITGTEPTCDCAKGSKSRC	0	2	0	0	17	22	0	0	2	0	8	9	1	0	0	0	0	0	0	0	0	0	0	0	0	0	0	0	0	0	0	0	17
k141_3150398_3	BSW_012_hgcB	6.7e-24	92.5	4.4	7.7e-24	92.3	4.4	1	1	2718	3005	-	288	na	CMECGA	MTPTRTYLGNGDTLEYDRDACVGCRRCETVCPHGVFSIVDGKAEITRRGACMECGACKRNCPQDALDVQVGVGCAAGLLAGMLGIDGACCADKYC	0	0	0	0	6	0	0	0	0	0	11	4	0	0	0	0	0	0	0	0	0	0	0	0	0	0	0	0	0	0	0	0	6
k141_316283_3	BSW_013_hgcB	1.4e-23	91.5	6.6	1.5e-23	91.3	6.6	1	1	4752	5036	-	285	na	CMECGA	MKGFRYLDNTAILRLSEEKCIGCGNCELVCPHRIFRVQHKKAQITDLNACMECGACATNCPTEAIYVNPDDGCGCAAYIINSWIARVRGKASSG	0	0	0	20	0	1	0	0	4	31	4	2	0	0	0	1	0	0	0	4	0	0	0	0	1	0	0	0	0	0	0	20	0
k141_3192125_7	BSW_014_hgcB	2.4e-22	87.4	6.4	2.4e-22	87.4	6.4	1	1	3741	4040	+	300	na	CMECGA	MLTFQYIPNVTTLEYDPSKCNGCRKCLEVCPHEVFALVNKRAVIKNLDACMECGACAGNCEPLALSVVSGVGCAYGVIMGMIKGTKPTCGCDDGSASCC	0	2	0	0	2	0	0	2	0	2	17	15	1	0	0	0	0	0	0	0	0	0	0	0	0	0	0	2	0	0	0	0	0
k141_3470684_3	BSW_015_hgcB	4.5e-24	93.1	6	5.2e-24	92.9	6	1	1	1508	1804	+	297	na	CMECGA	MDAQIYLKNVATLEYDPSKCIGCRLCIEVCPHNVFRMADGKSAVVYPDKCMECGACELNCVPGALKVKQGVGCAAAVINGFLRGTEPNCDCGGDESCC	0	0	0	0	0	4	0	0	0	0	1	3	0	0	0	0	0	0	0	0	0	0	0	0	0	0	0	0	0	0	0	0	0
k141_3502423_2	BSW_016_hgcB	8.6e-27	102.1	6.1	9.2e-27	102	6.1	1	1	341	625	-	285	na	CMECGA	MGLYLKNVVTLEHDISKCIGCGRCLEVCPHAVFDLEGSKASLRDRDACMECGACAKNCPTDAITVEAGVGCAQAIFNSWRTGKTECGCEGSCCG	0	0	0	0	6	5	0	0	0	4	0	1	0	0	0	0	0	0	0	0	0	0	0	0	0	0	0	0	0	0	0	0	6
k141_375940_1	BSW_017_hgcB	1.8e-25	97.7	9.7	1.8e-25	97.7	9.7	1	1	2	286	-	285	na	CMECGA	MSLRYLKNVTTLELDVEKCVGCRMCKTVCPHAVFQVADGKASIVDKDACMECGACMENCAVEAITVKSGVGCASGIIKGLIRGTEPTCDCSDGGG	0	0	0	0	2	1	0	0	0	0	1	1	0	0	0	0	0	0	0	8	0	2	0	0	0	0	0	0	0	0	0	0	0
k141_3790960_13	BSW_018_hgcB	2.9e-22	87.2	6.7	3.3e-22	87	6.7	1	1	11656	11934	-	279	na	CMECGA	MIDAYAVNTLEFFPALCTGCGVCVDVCPHAVFAQNERTVTLERPAACMECGACQLNCPFDAIKVESGVGCAAAMFRAALLKLDESSCGETCG	1	0	0	2	26	2	0	0	0	0	13	17	0	0	0	0	0	0	0	0	4	0	0	0	0	0	5	2	0	0	0	0	26
k141_3804879_2	BSW_019_hgcB	4.1e-22	86.6	5.9	4.8e-22	86.4	5.9	1	1	161	457	-	297	na	CMECGA	MDTARTYLGNGDTLEYDVDACVGCGRCQMVCPHGVFSVVDGKARVVRGGACMECGACKRNCPTSAIDVRVGVGCATGLLASLLGFKGACCADEYGCDG	0	0	0	0	0	8	0	0	0	0	1	5	0	0	0	0	0	0	0	0	0	2	0	0	0	0	0	0	0	0	0	0	0
k141_3825532_7	BSW_020_hgcB	1.5e-23	91.4	8.7	1.8e-23	91.2	8.7	1	1	3799	4146	+	348	na	CMECGA	MENFVYLRDVVTLALDQEKCVGCGMCLIVCPQAVLSMHNGSARVENRDQCMECGACSRNCPTEAVTVQAGVGCAAAVINSALGRDGSSCCCVIETDNGATGGGIKTGPTGSSGCC	0	1	0	0	5	11	0	0	0	0	20	31	0	0	1	0	0	0	0	2	0	0	0	0	0	2	0	4	0	0	0	0	0
k141_3899915_10	BSW_021_hgcB	2.6e-26	100.5	7.7	2.7e-26	100.4	7.7	1	1	5993	6286	+	294	na	CMECGA	MRGLTYLPNVVTLTLDQDKCDGCGLCATVCPHGVFAVEQGQARVIDRDACMECGACAKNCPSEAITVKAGVGCVAAIIKGALTGSEPDCDCGPRSCC	0	0	0	0	6	9	0	0	0	6	9	15	2	0	0	0	0	0	0	0	0	0	0	0	0	0	0	0	0	0	0	0	6
k141_777633_2	BSW_022_hgcB	8.2e-26	98.8	6.3	8.6e-26	98.8	6.3	1	1	304	603	-	300	na	CMECGA	MGIMIYLPNVVTLALDQETCIGCGMCRKVCPHGVFGDGDGKAEIQDRDACMECGACARNCPVDALAVDAGVGCASGVIAGALRGGGPCCGDEDGGGCCG	1	0	0	0	5	5	0	0	0	0	22	9	0	0	0	0	0	0	0	0	0	0	0	0	0	0	0	0	0	0	0	0	0
k141_916929_10	BSW_023_hgcB	2.7e-24	93.8	10.8	2.9e-24	93.7	10.8	1	1	6318	6665	+	348	na	CMECGA	MGSLIYLEDVVTLQLDQEKCVGCGTCLTVCPHQVFAMNNGCAGIEKKDLCMECGACAKNCPVDAVYVKVGVGCAAAVINSALGRKGSSCCCVIEPDDNAGMKKTETKGKLSAGCC	0	0	0	0	3	0	0	0	0	1	14	7	0	0	0	0	0	0	0	0	0	0	0	0	0	0	2	0	0	0	0	0	0
[truncated: 74 more columns]

## Sheet: D
					raw reads																								coverage
gene_id	metabolism	Name	Description	Length (aa)	DNA_BY15_025	DNA_BY15_060	DNA_BY15_070	DNA_BY15_080	DNA_BY15_160	DNA_BY15_230	DNA_BY32_025	DNA_BY32_055	DNA_BY32_065	DNA_BY32_075	DNA_BY32_090	DNA_BY32_190	RNA_BY15_025	RNA_BY15_060	RNA_BY15_070	RNA_BY15_080	RNA_BY15_160	RNA_BY15_230	RNA_BY32_025	RNA_BY32_055	RNA_BY32_065	RNA_BY32_075	RNA_BY32_090	RNA_BY32_190	DNA_BY15_025	DNA_BY15_060	DNA_BY15_070	DNA_BY15_080	DNA_BY15_160	DNA_BY15_230	DNA_BY32_025	DNA_BY32_055	DNA_BY32_065	DNA_BY32_075	DNA_BY32_090	DNA_BY32_190	RNA_BY15_025	RNA_BY15_060	RNA_BY15_070	RNA_BY15_080	RNA_BY15_160	RNA_BY15_230	RNA_BY32_025	RNA_BY32_055	RNA_BY32_065
TIGR01153	photosynthesis	psbC	photosystem II reaction center protein CP43	433	1053	209	118	15	96	180	90	171	66	92	101	135	2023	611	437	219	26	94	1227	297	442	24	64	48	2.43187	0.482679	0.272517	0.034642	0.221709	0.415704	0.207852	0.394919	0.152425	0.212471	0.233256	0.311778	4.67206	1.41109	1.00924	0.505774	0.0600462	0.21709	2.83372	0.685912	1.02079
TIGR01335	photosynthesis	psaA	photosystem I core protein PsaA	752	1843	327	95	4	82	211	108	326	53	51	185	163	2726	232	192	90	6	32	2185	96	467	4	33	15	2.4508	0.43484	0.12633	0.00531915	0.109043	0.280585	0.143617	0.433511	0.0704787	0.0678191	0.246011	0.216755	3.625	0.308511	0.255319	0.119681	0.00797872	0.0425532	2.90559	0.12766	0.621011
TIGR01336	photosynthesis	psaB	photosystem I core protein PsaB	734	1897	767	200	22	221	434	228	327	136	95	340	205	7319	356	360	86	22	165	4619	182	624	7	66	67	2.58447	1.04496	0.27248	0.0299728	0.30109	0.591281	0.310627	0.445504	0.185286	0.129428	0.463215	0.279292	9.97139	0.485014	0.490463	0.117166	0.0299728	0.224796	6.29292	0.247956	0.850136
TIGR03039	photosynthesis	psbB	photosystem II chlorophyll-binding protein CP47	504	1272	320	189	20	142	262	144	219	121	41	157	133	3064	299	249	45	10	32	2102	127	446	14	32	20	2.52381	0.634921	0.375	0.0396825	0.281746	0.519841	0.285714	0.434524	0.240079	0.0813492	0.311508	0.263889	6.07937	0.593254	0.494048	0.0892857	0.0198413	0.0634921	4.17063	0.251984	0.884921
TIGR03041	photosynthesis	PS_antenn_a_b	chlorophyll a/b binding light-harvesting protein	321	1216	259	124	15	80	155	94	177	66	74	78	105	2023	608	433	212	24	82	1223	295	439	20	56	46	3.78816	0.806854	0.386293	0.046729	0.249221	0.482866	0.292835	0.551402	0.205607	0.23053	0.242991	0.327103	6.30218	1.89408	1.34891	0.660436	0.0747664	0.255452	3.80997	0.919003	1.3676
TIGR03043	photosynthesis	psbZ	photosystem II core protein PsbZ	58	326	110	35	2	25	31	15	29	12	12	26	31	27	14	12	4	0	2	24	4	20	3	0	0	5.62069	1.89655	0.603448	0.0344828	0.431034	0.534483	0.258621	0.5	0.206897	0.206897	0.448276	0.534483	0.465517	0.241379	0.206897	0.0689655	0	0.0344828	0.413793	0.0689655	0.344828
TIGR03045	photosynthesis	psbV	cytochrome c-550	159	608	188	54	21	20	66	58	91	16	12	37	39	468	34	30	2	2	0	180	34	82	2	0	0	3.8239	1.18239	0.339623	0.132075	0.125786	0.415094	0.36478	0.572327	0.100629	0.0754717	0.232704	0.245283	2.9434	0.213836	0.188679	0.0125786	0.0125786	0	1.13208	0.213836	0.515723
TIGR03047	photosynthesis	psb28	photosystem II reaction center protein Psb28	109	455	89	51	13	20	56	41	69	39	11	25	15	39	2	16	3	2	7	14	3	2	0	0	0	4.17431	0.816514	0.46789	0.119266	0.183486	0.513761	0.376147	0.633028	0.357798	0.100917	0.229358	0.137615	0.357798	0.0183486	0.146789	0.0275229	0.0183486	0.0642202	0.12844	0.0275229	0.0183486
TIGR03049	photosynthesis	psaK	photosystem I reaction center subunit PsaK	81	161	75	25	0	13	34	21	59	7	4	21	7	93	8	2	5	0	0	32	0	10	0	0	0	1.98765	0.925926	0.308642	0	0.160494	0.419753	0.259259	0.728395	0.0864198	0.0493827	0.259259	0.0864198	1.14815	0.0987654	0.0246914	0.0617284	0	0	0.395062	0	0.123457
TIGR03052	photosynthesis	psaI	photosystem I reaction center subunit VIII	31	128	28	2	0	13	30	13	12	3	14	3	15	3	12	6	1	0	0	2	0	0	0	0	0	4.12903	0.903226	0.0645161	0	0.419355	0.967742	0.419355	0.387097	0.0967742	0.451613	0.0967742	0.483871	0.0967742	0.387097	0.193548	0.0322581	0	0	0.0645161	0	0
TIGR03053	photosynthesis	psaM	photosystem I reaction center subunit XII	29	176	37	11	0	16	12	12	32	4	1	21	15	5	6	8	2	1	0	3	2	0	1	1	2	6.06897	1.27586	0.37931	0	0.551724	0.413793	0.413793	1.10345	0.137931	0.0344828	0.724138	0.517241	0.172414	0.206897	0.275862	0.0689655	0.0344828	0	0.103448	0.0689655	0
PF02327	bacterial photosyntesis	BChl_A	Bacteriochlorophyll A protein	351	0	0	0	0	0	0	0	0	0	0	0	0	0	0	0	0	0	0	0	0	0	0	0	0	0	0	0	0	0	0	0	0	0	0	0	0	0	0	0	0	0	0	0	0	0
PF10657	bacterial photosyntesis	RC-P840_PscD	Photosystem P840 reaction centre protein PscD	140	0	0	0	0	0	0	0	0	0	0	0	0	0	0	0	0	0	0	0	0	0	0	0	0	0	0	0	0	0	0	0	0	0	0	0	0	0	0	0	0	0	0	0	0	0
PF00124	aerobic anoxygenic photosynthesis	Photo_RC	Photosynthetic reaction centre protein	232	3526	1242	505	48	217	393	407	681	265	107	240	235	24121	7925	7729	3400	1336	6825	11416	4054	11688	763	2610	3107	15.1983	5.35345	2.17672	0.206897	0.935345	1.69397	1.75431	2.93534	1.14224	0.461207	1.03448	1.01293	103.97	34.1595	33.3147	14.6552	5.75862	29.4181	49.2069	17.4741	50.3793
TIGR01115	aerobic anoxygenic photosynthesis	pufM	photosynthetic reaction center M subunit	305	215	60	15	4	2	0	37	34	25	10	0	6	0	0	0	0	0	0	0	0	0	0	0	0	0.704918	0.196721	0.0491803	0.0131148	0.00655738	0	0.121311	0.111475	0.0819672	0.0327869	0	0.0196721	0	0	0	0	0	0	0	0	0
TIGR01157	aerobic anoxygenic photosynthesis	pufL	photosynthetic reaction center subunit L	239	194	103	14	0	10	4	40	37	30	4	6	6	0	1	0	0	0	0	0	0	0	0	0	2	0.811715	0.430962	0.0585774	0	0.041841	0.0167364	0.167364	0.154812	0.125523	0.0167364	0.0251046	0.0251046	0	0.0041841	0	0	0	0	0	0	0
TIGR02866	aerobic respiration	coxB	cytochrome c oxidase subunit II	202	4217	9926	4093	4842	3227	2105	1234	4196	10269	4207	5021	1854	234	578	1197	5637	1266	158	285	335	1365	2433	699	353	20.8762	49.1386	20.2624	23.9703	15.9752	10.4208	6.10891	20.7723	50.8366	20.8267	24.8564	9.17822	1.15842	2.86139	5.92574	27.9059	6.26733	0.782178	1.41089	1.65842	6.75743
TIGR02891	aerobic respiration	ctaD	cytochrome c oxidase subunit I	504	4102	11597	4910	1742	3372	2424	1362	4178	4425	3683	5224	1751	343	417	814	4818	246	59	268	309	786	338	58	86	8.13889	23.0099	9.74206	3.45635	6.69048	4.80952	2.70238	8.28968	8.77976	7.30754	10.3651	3.47421	0.680556	0.827381	1.61508	9.55952	0.488095	0.117063	0.531746	0.613095	1.55952
TIGR02745	microaerophilic respiration	ccoG	cytochrome c oxidase accessory protein CcoG	435	132	655	557	3068	1556	670	76	407	700	2904	1621	860	0	8	42	560	1749	387	0	4	108	824	1732	1684	0.303448	1.50575	1.28046	7.05287	3.57701	1.54023	0.174713	0.935632	1.6092	6.67586	3.72644	1.97701	0	0.0183908	0.0965517	1.28736	4.02069	0.889655	0	0.0091954	0.248276
PF02300	Anaerobic respiration	Fumarate_red_C	Fumarate reductase subunit C	321	0	6	0	4	58	15	0	0	12	19	100	23	0	0	0	2	2	1	0	0	0	7	5	6	0	0.0186916	0	0.0124611	0.180685	0.046729	0	0	0.0373832	0.05919	0.311526	0.0716511	0	0	0	0.00623053	0.00623053	0.00311526	0	0	0
PF02313	Anaerobic respiration	Fumarate_red_D	Fumarate reductase subunit D	328	0	4	0	6	94	37	0	0	1	18	107	16	0	0	0	0	0	0	0	0	0	0	0	0	0	0.0121951	0	0.0182927	0.286585	0.112805	0	0	0.00304878	0.054878	0.32622	0.0487805	0	0	0	0	0	0	0	0	0
TIGR02376	denitrification	nirK	nitrite reductase, copper-containing	326	16	220	943	1314	1095	138	6	331	484	874	482	213	14	79	160	257	155	0	0	24	63	121	30	2	0.0490798	0.674847	2.89264	4.03067	3.3589	0.423313	0.0184049	1.01534	1.48466	2.68098	1.47853	0.653374	0.0429448	0.242331	0.490798	0.788344	0.47546	0	0	0.0736196	0.193252
TIGR04244	denitrification	nosZ	TAT-dependent nitrous-oxide reductase	627	70	27	58	480	136	9	20	12	32	547	136	18	0	0	0	27	8	0	0	0	5	8	0	2	0.111643	0.0430622	0.092504	0.76555	0.216906	0.0143541	0.0318979	0.0191388	0.0510367	0.872408	0.216906	0.0287081	0	0	0	0.0430622	0.0127592	0	0	0	0.00797448
PF14710	nitrate reduction	Nitr_red_alph_N	Respiratory nitrate reductase alpha N-terminal	38	18	112	275	1872	50	6	8	96	198	1413	181	31	0	0	6	22	0	0	0	2	28	12	4	4	0.473684	2.94737	7.23684	49.2632	1.31579	0.157895	0.210526	2.52632	5.21053	37.1842	4.76316	0.815789	0	0	0.157895	0.578947	0	0	0	0.0526316	0.736842
TIGR00351	nitrate reduction	narI	respiratory nitrate reductase	225	27	243	310	942	770	306	11	98	421	1127	791	303	0	2	10	110	135	2	0	0	6	142	10	2	0.12	1.08	1.37778	4.18667	3.42222	1.36	0.0488889	0.435556	1.87111	5.00889	3.51556	1.34667	0	0.00888889	0.0444444	0.488889	0.6	0.00888889	0	0	0.0266667
PF09242	sulfide oxidation	FCSD-flav_bind	Flavocytochrome c sulfide dehydrogenase	68	427	754	658	414	2741	295	54	439	358	2204	1832	766	4	25	92	4475	1332	241	2	23	456	1634	750	507	6.27941	11.0882	9.67647	6.08824	40.3088	4.33824	0.794118	6.45588	5.26471	32.4118	26.9412	11.2647	0.0588235	0.367647	1.35294	65.8088	19.5882	3.54412	0.0294118	0.338235	6.70588
TIGR02064	sulfate reduction	dsrA	dissimilatory-type sulfite reductase subunit alpha	402	64	143	114	533	799	527	8	116	102	906	1512	921	22	65	172	1621	599	325	11	20	159	644	620	497	0.159204	0.355721	0.283582	1.32587	1.98756	1.31095	0.0199005	0.288557	0.253731	2.25373	3.76119	2.29104	0.0547264	0.161692	0.427861	4.03234	1.49005	0.808458	0.0273632	0.0497512	0.395522
TIGR02066	sulfate reduction	dsrB	dissimilatory-type sulfite reductase subunit beta	341	105	230	210	800	1318	613	12	183	148	1528	1557	1069	4	40	412	14080	801	644	0	58	559	1097	806	730	0.307918	0.674487	0.615836	2.34604	3.8651	1.79765	0.0351906	0.536657	0.434018	4.48094	4.56598	3.1349	0.0117302	0.117302	1.20821	41.2903	2.34897	1.88856	0	0.170088	1.6393
PF00374	hydrogenases	NiFeSe_Hases	Nickel-dependent hydrogenase	219	1020	1537	923	2284	8762	5803	588	553	1091	8002	11031	8941	8	41	99	1003	653	886	0	2	90	863	1193	1038	4.65753	7.01826	4.21461	10.4292	40.0091	26.4977	2.68493	2.52511	4.98174	36.5388	50.3699	40.8265	0.0365297	0.187215	0.452055	4.57991	2.98174	4.04566	0	0.00913242	0.410959
PF02256	hydrogenases	Fe_hyd_SSU	Iron hydrogenase small subunit	54	79	144	20	240	1938	1938	13	20	117	890	2660	1927	0	0	2	128	68	71	0	0	0	39	43	55	1.46296	2.66667	0.37037	4.44444	35.8889	35.8889	0.240741	0.37037	2.16667	16.4815	49.2593	35.6852	0	0	0.037037	2.37037	1.25926	1.31481	0	0	0
PF02906	hydrogenases	Fe_hyd_lg_C	Iron only hydrogenase large subunit, C-terminal domain	270	101	202	32	370	2686	2428	15	34	168	1515	4046	2955	0	0	2	142	74	81	0	0	0	54	59	72	0.374074	0.748148	0.118519	1.37037	9.94815	8.99259	0.0555556	0.125926	0.622222	5.61111	14.9852	10.9444	0	0	0.00740741	0.525926	0.274074	0.3	0	0	0
PF14720	hydrogenases	NiFe_hyd_SSU_C	NiFe/NiFeSe hydrogenase small subunit C-terminal	81	250	366	320	847	4536	1804	47	137	418	4802	4756	3341	0	8	32	661	371	210	1	4	62	510	516	430	3.08642	4.51852	3.95062	10.4568	56	22.2716	0.580247	1.69136	5.16049	59.284	58.716	41.2469	0	0.0987654	0.395062	8.16049	4.58025	2.59259	0.0123457	0.0493827	0.765432
PF01558	fermentation	POR	Pyruvate ferredoxin/flavodoxin oxidoreductase	178	4168	17078	12414	13420	20274	14777	1054	7947	7588	23675	31092	19979	97	569	3098	8938	6782	1536	91	580	2809	10824	5386	3621	23.4157	95.9438	69.7416	75.3933	113.899	83.0169	5.92135	44.6461	42.6292	133.006	174.674	112.242	0.544944	3.19663	17.4045	50.2135	38.1011	8.62921	0.511236	3.25843	15.7809
PF01855	fermentation	POR_N	Pyruvate flavodoxin/ferredoxin oxidoreductase, thiamine diP-bdg	223	3253	8520	8922	9868	22314	15260	632	5779	5769	22373	33523	23671	101	590	3845	11776	11347	3013	87	511	3505	19757	11067	7042	14.5874	38.2063	40.009	44.2511	100.063	68.4305	2.83408	25.9148	25.87	100.327	150.327	106.148	0.452915	2.64574	17.2422	52.8072	50.8834	13.5112	0.390135	2.29148	15.7175
PF02249	methanogenesis	MCR_alpha	Methyl-coenzyme M reductase alpha subunit, C-terminal domain	94	0	0	0	0	0	0	0	0	0	0	0	0	0	0	0	0	0	0	0	0	0	0	0	0	0	0	0	0	0	0	0	0	0	0	0	0	0	0	0	0	0	0	0	0	0
PF02745	methanogenesis	MCR_alpha_N	Methyl-coenzyme M reductase alpha subunit, N-terminal domain	266	0	0	0	0	0	0	0	0	0	0	0	0	0	0	0	0	0	0	0	0	0	0	0	0	0	0	0	0	0	0	0	0	0	0	0	0	0	0	0	0	0	0	0	0	0
TIGR03256	methanogenesis	mcrA	coenzyme-B sulfoethylthiotransferase subunit alpha	548	0	0	0	0	0	0	0	0	0	0	0	0	0	0	0	0	0	0	0	0	0	0	0	0	0	0	0	0	0	0	0	0	0	0	0	0	0	0	0	0	0	0	0	0	0
TIGR03257	methanogenesis	mcrB	coenzyme-B sulfoethylthiotransferase subunit beta	433	0	0	0	0	0	0	0	0	0	0	0	0	0	0	0	0	0	0	0	0	0	0	0	0	0	0	0	0	0	0	0	0	0	0	0	0	0	0	0	0	0	0	0	0	0
[truncated: 27 more columns]

## Sheet: E
bin_id	bins_parameters																																		hgc_genes_links					bin coverage
bin_id	MAGs	hgc+	Completeness	Contamination	Strain_heterogeneity	bin_Id	classification	#genomes	#markers	#marker_sets	0	1	2	3	4	5+	fastani_reference	fastani_reference_radius	fastani_taxonomy	fastani_ani	fastani_af	closest_placement_reference	closest_placement_radius	closest_placement_taxonomy	closest_placement_ani	closest_placement_af	pplacer_taxonomy	classification_method	note	other_related_references(genome_id,species_name,radius,ANI,AF)	aa_percent	translation_table	red_value	warnings	hgcA_amino_acid_sequences	hgcB_amino_acid_sequences	hgcA_second_amino_acid_sequences	hgcB_second_amino_acid_sequences	hgc_gene_id	DNA_BY15_025	DNA_BY15_060	DNA_BY15_070	DNA_BY15_080	DNA_BY15_160	DNA_BY15_230	DNA_BY32_025	DNA_BY32_055	DNA_BY32_065	DNA_BY32_075
BSW_bin001	LQ_MAG	no	78.12	69.32	55.56	bin.1	d__Bacteria;p__Planctomycetota;c__Planctomycetes;o__Pirellulales;f__UBA1268;g__;s__	5656	56	24	16	8	30	2	0	0	N/A	N/A	N/A	N/A	N/A	N/A	N/A	N/A	N/A	N/A	d__Bacteria;p__Planctomycetota;c__Planctomycetes;o__Pirellulales;f__UBA1268;g__;s__	taxonomic novelty determined using RED	N/A	N/A	22.6	11	0.89244	Genome has more than 52.5% of markers with multiple hits	na	na	na	na	na	0.579139	0.194136	0.0533421	0.0255954	0.201883	0.44864	1.65157	0.0677226	0.462333	0.161235
BSW_bin002	MQ_MAG	no	58.33	0	0	bin.2	d__Bacteria;p__Proteobacteria;c__Gammaproteobacteria;o__Burkholderiales;f__Methylophilaceae;g__BACL14;s__	5656	56	24	41	15	0	0	0	0	N/A	N/A	N/A	N/A	N/A	N/A	N/A	N/A	N/A	N/A	d__Bacteria;p__Proteobacteria;c__Gammaproteobacteria;o__Burkholderiales;f__Methylophilaceae;g__BACL14;s__	ANI	N/A	GCA_002384685.1, s__BACL14 sp002384685, 95.0, 79.05, 0.14	63.27	11	0.969202	N/A	na	na	na	na	na	0.0161973	0.0568206	0.0493508	0.0536117	0.00694703	0.00161645	0.00128382	0.0361213	0.0165162	0.0417897
BSW_bin003	LQ_MAG	no	43.94	0	0	bin.3	d__Bacteria;p__Patescibacteria;c__ABY1;o__Buchananbacterales;f__2-01-FULL-39-33;g__;s__	5656	56	24	29	27	0	0	0	0	N/A	N/A	N/A	N/A	N/A	N/A	N/A	N/A	N/A	N/A	d__Bacteria;p__Patescibacteria;c__ABY1;o__Buchananbacterales;f__;g__;s__	taxonomic novelty determined using RED	N/A	N/A	30.81	11	0.787504	N/A	na	na	na	na	na	0.00180793	0.000594486	0.000285304	0.000479482	0.0891474	0.0623375	0.000433566	0.000237337	0.00255017	0.00441635
BSW_bin004	MQ_MAG	no	52.79	0	0	bin.4	d__Bacteria;p__Krumholzibacteriota;c__Krumholzibacteria;o__LZORAL124-64-63;f__;g__;s__	5656	56	24	25	31	0	0	0	0	N/A	N/A	N/A	N/A	N/A	N/A	N/A	N/A	N/A	N/A	d__Bacteria;p__Krumholzibacteriota;c__Krumholzibacteria;o__;f__;g__;s__	taxonomic novelty determined using RED	N/A	N/A	52.26	11	0.696887	N/A	na	na	na	na	na	0.00200178	0.0168815	0.00148546	0.00192685	0.0513963	0.0822704	0.000500706	0.00532691	0.00604012	0.0470935
BSW_bin005	MQ_MAG	no	52.08	0	0	bin.5	d__Bacteria;p__Proteobacteria;c__Gammaproteobacteria;o__Burkholderiales;f__Burkholderiaceae;g__SCGC-AAA027-K21;s__	5656	56	24	43	13	0	0	0	0	N/A	N/A	N/A	N/A	N/A	GCA_002422175.1	95	d__Bacteria;p__Proteobacteria;c__Gammaproteobacteria;o__Burkholderiales;f__Burkholderiaceae;g__SCGC-AAA027-K21;s__SCGC-AAA027-K21 sp002422175	79.38	0.44	d__Bacteria;p__Proteobacteria;c__Gammaproteobacteria;o__Burkholderiales;f__Burkholderiaceae;g__SCGC-AAA027-K21;s__	taxonomic classification defined by topology and ANI	N/A	N/A	61.94	11	0.979558	N/A	na	na	na	na	na	0.0235008	0.215023	0.338025	0.0081401	0.0227348	0.0248263	0.000284077	0.0528078	0.0226799	0.0249491
BSW_bin006	HQ-MAG	no	100	0	0	bin.6	d__Bacteria;p__Proteobacteria;c__Gammaproteobacteria;o__Burkholderiales;f__Nitrosomonadaceae;g__GCA-2721545;s__	5656	56	24	0	56	0	0	0	0	N/A	N/A	N/A	N/A	N/A	GCA_002721545.1	95	d__Bacteria;p__Proteobacteria;c__Gammaproteobacteria;o__Burkholderiales;f__Nitrosomonadaceae;g__GCA-2721545;s__GCA-2721545 sp002721545	80.09	0.67	d__Bacteria;p__Proteobacteria;c__Gammaproteobacteria;o__Burkholderiales;f__Nitrosomonadaceae;g__GCA-2721545;s__	taxonomic classification defined by topology and ANI	N/A	GCA_004525885.1, s__GCA-2721545 sp004525885, 95.0, 78.96, 0.48; GCA_003230615.1, s__GCA-2721545 sp003230615, 95.0, 77.32, 0.37; GCA_004356775.1, s__GCA-2721545 sp004356775, 95.0, 76.73, 0.32	91.53	11	0.958282	Genome not assigned to closest species as it falls outside its pre-defined ANI radius	na	na	na	na	na	0.00379662	0.142583	0.197809	0.0764657	0.00434298	0.000267958	0.000142232	0.0985197	0.0317708	0.0192671
BSW_bin007	LQ_MAG	no	25	8.33	0	bin.7	d__Bacteria;p__Proteobacteria;c__Alphaproteobacteria;o__Sphingomonadales;f__Emcibacteraceae;g__UBA4441;s__	5656	56	24	50	4	2	0	0	0	N/A	N/A	N/A	N/A	N/A	N/A	N/A	N/A	N/A	N/A	d__Bacteria;p__Proteobacteria;c__Alphaproteobacteria;o__Sphingomonadales;f__Emcibacteraceae;g__;s__	taxonomic novelty determined using RED	N/A	N/A	23.55	11	0.932712	N/A	na	na	na	na	na	0.00998752	0.0748337	0.171147	1.38248	0.025496	0.00262395	0.00169702	0.0692616	0.29504	0.421195
BSW_bin008	MQ_MAG	no	75	0	0	bin.8	d__Archaea;p__Thermoproteota;c__Nitrososphaeria;o__Nitrososphaerales;f__Nitrosopumilaceae;g__Nitrosopumilus;s__Nitrosopumilus sp001437625	5656	56	24	8	48	0	0	0	0	GCA_001437625.1	95	d__Archaea;p__Thermoproteota;c__Nitrososphaeria;o__Nitrososphaerales;f__Nitrosopumilaceae;g__Nitrosopumilus;s__Nitrosopumilus sp001437625	99.52	0.79	GCA_001437625.1	95	d__Archaea;p__Thermoproteota;c__Nitrososphaeria;o__Nitrososphaerales;f__Nitrosopumilaceae;g__Nitrosopumilus;s__Nitrosopumilus sp001437625	99.52	0.79	d__Archaea;p__Thermoproteota;c__Nitrososphaeria;o__Nitrososphaerales;f__Nitrosopumilaceae;g__Nitrosopumilus;s__	taxonomic classification defined by topology and ANI	topological placement and ANI have congruent species assignments	GCA_002737455.1, s__Nitrosopumilus sp002737455, 95.0, 85.69, 0.83; GCA_003331425.1, s__Nitrosopumilus sp002690535, 95.0, 84.6, 0.83; GCF_002156965.1, s__Nitrosopumilus catalinensis, 95.0, 84.36, 0.87; GCF_001541925.1, s__Nitrosopumilus sp001541925, 95.0, 84.17, 0.83; GCA_003702465.1, s__Nitrosopumilus sp003702465, 95.0, 83.83, 0.75; GCA_001543015.1, s__Nitrosopumilus sp001543015, 95.0, 80.77, 0.7…	68.23	11	N/A	N/A	na	na	na	na	na	0.0181219	0.475738	2.53393	0.0673207	0.127915	0.0310669	0.00138687	0.948215	0.432034	0.161371
BSW_bin009	MQ_MAG	hgc+	62.5	0	0	bin.9	d__Bacteria;p__Planctomycetota;c__Planctomycetes;o__Pirellulales;f__;g__;s__	5656	56	24	23	33	0	0	0	0	N/A	N/A	N/A	N/A	N/A	N/A	N/A	N/A	N/A	N/A	d__Bacteria;p__Planctomycetota;c__Planctomycetes;o__Pirellulales;f__;g__;s__	taxonomic novelty determined using RED	N/A	N/A	64.98	11	0.723238	N/A	MADPKQSDSCCSPSDGLLQITPCCGGSSEEPPLERFEMDAGWIDGSVTTAVGQIPRARSTLGLSDRLGTWRVRWAVGRMRYSIPSGLYAVGNPSADSPVLVSANYKMSFDRLRRQLVGIDAWVLVLDTGGINVWCAAGKGTFGTDELVRCVDRARLDEIVSHRTLVVPQLGGPGVAAHLVKKRCGFRVRFGPVRSQDLEEFLAAGMKATPQMRLVTFPILDRVVLIPVELVLSLKPLLMIAVGLFLLSGLSMDGYSGALAMDVGGRSVLLWAAVTGGALVLVPTLLPWLPGRAFASKGFWLGLAFLPLVGYCQWLAPAIFANWPTTAAWCLAIPTATSFLAMNFTGVSTYTSLSGVRREMGVAVPLQIASIVAAAGLWLAGRFV	na	na	na	BSW_010	0.00673733	0.0202674	0.0014856	0.00328496	0.26128	0.400793	0.00165201	0.0046996	0.010199	0.0632274
BSW_bin010	LQ_MAG	no	4.17	0	0	bin.10	na	5656	56	24	55	1	0	0	0	0	na	na	na	na	na	na	na	na	na	na	na	na	na	na	na	na	na	na	na	na	na	na	na	0.00345904	3.81543e-05	0.000508842	0.000125662	0.096646	0.212119	0.000575875	1.78667e-05	0.00244879	0.00212365
BSW_bin011	HQ-MAG	no	100	0	0	bin.11	d__Bacteria;p__Proteobacteria;c__Gammaproteobacteria;o__Methylococcales;f__Methylomonadaceae;g__KS41;s__	5656	56	24	0	56	0	0	0	0	N/A	N/A	N/A	N/A	N/A	GCA_003584865.1	95	d__Bacteria;p__Proteobacteria;c__Gammaproteobacteria;o__Methylococcales;f__Methylomonadaceae;g__KS41;s__KS41 sp003584865	77.74	0.22	d__Bacteria;p__Proteobacteria;c__Gammaproteobacteria;o__Methylococcales;f__Methylomonadaceae;g__KS41;s__	taxonomic classification defined by topology and ANI	N/A	GCA_002256705.1, s__KS41 sp002256705, 95.0, 78.11, 0.33; GCA_002256465.1, s__KS41 sp002256465, 95.0, 77.98, 0.35; GCA_003584875.1, s__KS41 sp003584875, 95.0, 77.85, 0.19; GCA_002862125.1, s__KS41 sp002862125, 95.0, 77.76, 0.28; GCA_003584895.1, s__KS41 sp003584895, 95.0, 77.68, 0.19; GCA_003158415.1, s__KS41 sp003158415, 95.0, 77.41, 0.18	94.56	11	0.966217	N/A	na	na	na	na	na	0.00219511	0.0506612	0.115203	0.0237886	0.0948249	0.0181946	0.000468568	0.0146809	0.0215528	0.0830278
BSW_bin012	LQ_MAG	no	10.61	0	0	bin.12	d__Bacteria;p__Hydrogenedentota;c__Hydrogenedentia;o__Hydrogenedentiales;f__;g__;s__	5656	56	24	45	11	0	0	0	0	N/A	N/A	N/A	N/A	N/A	N/A	N/A	N/A	N/A	N/A	d__Bacteria;p__Hydrogenedentota;c__Hydrogenedentia;o__Hydrogenedentiales;f__;g__;s__	taxonomic classification fully defined by topology	N/A	N/A	16.57	11	0.611882	N/A	na	na	na	na	na	0.00499806	0.0131953	0.00206858	0.00155779	0.121117	0.286403	0.00136091	0.00431601	0.0058392	0.0261504
BSW_bin013	LQ_MAG	no	16.2	4.63	0	bin.13	d__Bacteria;p__Firmicutes;c__Bacilli;o__Izemoplasmatales;f__Izemoplasmataceae;g__Izemoplasma_B;s__	5656	56	24	48	5	3	0	0	0	N/A	N/A	N/A	N/A	N/A	N/A	N/A	N/A	N/A	N/A	d__Bacteria;p__Firmicutes;c__Bacilli;o__Izemoplasmatales;f__Izemoplasmataceae;g__Izemoplasma_B;s__	taxonomic classification fully defined by topology	N/A	N/A	15.73	11	0.939152	N/A	na	na	na	na	na	0.718215	0.243451	0.0990318	0.0192543	0.118977	0.175452	0.408609	0.0648007	0.050479	0.0889537
BSW_bin014	HQ-MAG	no	95.83	0.46	0	bin.14	d__Bacteria;p__Verrucomicrobiota;c__Verrucomicrobiae;o__Chthoniobacterales;f__;g__;s__	5656	56	24	1	54	1	0	0	0	N/A	N/A	N/A	N/A	N/A	N/A	N/A	N/A	N/A	N/A	d__Bacteria;p__Verrucomicrobiota;c__Verrucomicrobiae;o__Chthoniobacterales;f__;g__;s__	taxonomic classification fully defined by topology	N/A	N/A	83.47	11	0.661568	N/A	na	na	na	na	na	0.00175924	0.00367414	0.00116576	0.0346164	0.0171225	0.0314063	0.000350505	0.00137394	0.00771334	0.132314
BSW_bin015	na	no	0	0	0	bin.15	na	5656	56	24	56	0	0	0	0	0	na	na	na	na	na	na	na	na	na	na	na	na	na	na	na	na	na	na	na	na	na	na	na	0.0238175	0.0527119	0.0162968	0.0305228	0.000158729	9.64989e-05	3.04588e-05	0.0384221	0.00251496	0.00208527
BSW_bin016	LQ_MAG	no	32.52	0	0	bin.16	d__Bacteria;p__Cyanobacteria;c__Cyanobacteriia;o__PCC-6307;f__Cyanobiaceae;g__Cyanobium_A;s__	5656	56	24	42	14	0	0	0	0	N/A	N/A	N/A	N/A	N/A	GCF_003011885.1	95	d__Bacteria;p__Cyanobacteria;c__Cyanobacteriia;o__PCC-6307;f__Cyanobiaceae;g__Cyanobium_A;s__Cyanobium_A usitatum	83.44	0.82	d__Bacteria;p__Cyanobacteria;c__Cyanobacteriia;o__PCC-6307;f__Cyanobiaceae;g__Cyanobium_A;s__	taxonomic classification defined by topology and ANI	N/A	GCF_002252665.1, s__Cyanobium_A sp002252665, 95.0, 84.2, 0.86; GCA_007135755.1, s__Cyanobium_A sp007135755, 95.0, 81.26, 0.71; GCF_900088535.1, s__Cyanobium_A sp900088535, 95.0, 80.94, 0.75; GCF_001039265.1, s__Cyanobium_A sp001039265, 95.0, 80.7, 0.59; GCF_000155635.1, s__Cyanobium_A sp000155635, 95.0, 80.51, 0.79; GCA_002396505.1, s__Cyanobium_A sp002396505, 95.0, 78.9, 0.55	35.54	11	0.943111	Genome not assigned to closest species as it falls outside its pre-defined ANI radius	na	na	na	na	na	0.922337	0.554559	0.171123	0.0288674	0.150828	0.308601	0.115747	0.178283	0.0971947	0.0445156
BSW_bin017	LQ_MAG	no	16.52	4.17	0	bin.17	d__Bacteria;p__Actinobacteriota;c__Thermoleophilia;o__Gaiellales;f__F1-60-MAGs149;g__F1-60-MAGs149;s__	5656	56	24	45	10	1	0	0	0	N/A	N/A	N/A	N/A	N/A	GCA_005798855.1	95	d__Bacteria;p__Actinobacteriota;c__Thermoleophilia;o__Gaiellales;f__F1-60-MAGs149;g__F1-60-MAGs149;s__F1-60-MAGs149 sp005798855	88.01	0.86	d__Bacteria;p__Actinobacteriota;c__Thermoleophilia;o__Gaiellales;f__;g__;s__	taxonomic classification defined by topology and ANI	N/A	N/A	19.92	11	0.974135	Genome not assigned to closest species as it falls outside its pre-defined ANI radius	na	na	na	na	na	0.0253561	0.143747	0.0663942	0.0083039	0.037011	0.0582809	0.00203271	0.0321512	0.0221331	0.0313485
BSW_bin018	MQ_MAG	no	53.41	0.46	100	bin.18	d__Bacteria;p__Desulfobacterota;c__Desulfobacteria;o__Desulfatiglandales;f__NaphS2;g__NaphS2;s__	5656	56	24	24	31	1	0	0	0	N/A	N/A	N/A	N/A	N/A	GCF_000179315.1	95	d__Bacteria;p__Desulfobacterota;c__Desulfobacteria;o__Desulfatiglandales;f__NaphS2;g__NaphS2;s__NaphS2 sp000179315	78.46	0.22	d__Bacteria;p__Desulfobacterota;c__Desulfobacteria;o__Desulfatiglandales;f__NaphS2;g__;s__	taxonomic classification defined by topology and ANI	N/A	N/A	45.69	11	0.934701	N/A	na	na	na	na	na	0.0719049	0.206049	0.0157146	0.138787	2.5039	2.97419	0.0182591	0.0497141	0.179714	2.66536
BSW_bin019	MQ_MAG	no	62.12	0	0	bin.19	d__Archaea;p__Nanoarchaeota;c__Nanoarchaeia;o__Pacearchaeales;f__GW2011-AR1;g__GW2011-AR13;s__	5656	56	24	10	46	0	0	0	0	N/A	N/A	N/A	N/A	N/A	N/A	N/A	N/A	N/A	N/A	d__Archaea;p__Nanoarchaeota;c__Nanoarchaeia;o__Pacearchaeales;f__GW2011-AR1;g__;s__	taxonomic novelty determined using RED	N/A	N/A	54.68	11	0.843294	N/A	na	na	na	na	na	0.000328736	0.000954413	7.95204e-05	0.000368373	0.0200392	0.0078741	9.07253e-05	0.000182994	0.00142343	0.00904012
BSW_bin020	LQ_MAG	no	42.09	6.02	66.67	bin.20	d__Bacteria;p__Campylobacterota;c__Campylobacteria;o__Campylobacterales;f__Sulfurimonadaceae;g__Sulfurimonas;s__	5656	56	24	24	26	6	0	0	0	N/A	N/A	N/A	N/A	N/A	N/A	N/A	N/A	N/A	N/A	d__Bacteria;p__Campylobacterota;c__Campylobacteria;o__Campylobacterales;f__Sulfurimonadaceae;g__Sulfurimonas;s__	taxonomic classification fully defined by topology	N/A	N/A	25.34	11	0.944109	N/A	na	na	na	na	na	0.000196428	0.000704804	0.000120564	6.39843e-05	0.0145821	0.0010349	4.24153e-05	0.000247413	0.000910127	0.00589586
BSW_bin021	MQ_MAG	no	83.33	0	0	bin.21	d__Bacteria;p__Proteobacteria;c__Gammaproteobacteria;o__Pseudomonadales;f__Porticoccaceae;g__HTCC2207;s__HTCC2207 sp002382445	5656	56	24	15	41	0	0	0	0	GCA_002382445.1	95	d__Bacteria;p__Proteobacteria;c__Gammaproteobacteria;o__Pseudomonadales;f__Porticoccaceae;g__HTCC2207;s__HTCC2207 sp002382445	99.84	0.94	GCA_002382445.1	95	d__Bacteria;p__Proteobacteria;c__Gammaproteobacteria;o__Pseudomonadales;f__Porticoccaceae;g__HTCC2207;s__HTCC2207 sp002382445	99.84	0.94	d__Bacteria;p__Proteobacteria;c__Gammaproteobacteria;o__Pseudomonadales;f__Porticoccaceae;g__HTCC2207;s__	taxonomic classification defined by topology and ANI	topological placement and ANI have congruent species assignments	GCA_001438605.1, s__HTCC2207 sp001438605, 95.0, 87.85, 0.1; GCA_002313335.1, s__HTCC2207 sp002313335, 95.0, 79.06, 0.15; GCF_000153445.1, s__HTCC2207 sp000153445, 95.0, 77.68, 0.08; GCA_003491845.1, s__HTCC2207 sp003491845, 95.0, 77.41, 0.07; GCA_002685195.1, s__HTCC2207 sp002685195, 95.0, 77.26, 0.12; GCA_002335945.1, s__HTCC2207 sp002335945, 95.0, 77.26, 0.08; GCA_004211905.1, s__HTCC2207 sp004…	90.99	11	N/A	N/A	na	na	na	na	na	0.0227871	0.0918258	0.0672946	0.00446882	0.00130197	0.00017007	0.000325196	0.109349	0.02529	0.0021432
BSW_bin022	na	no	0	0	0	bin.22	na	5656	56	24	56	0	0	0	0	0	na	na	na	na	na	na	na	na	na	na	na	na	na	na	na	na	na	na	na	na	na	na	na	0.00410091	0.0193532	0.0157825	0.0127967	0.000319942	9.42359e-05	0.000195476	0.0270453	0.0173808	0.00123937
BSW_bin023	na	no	0	0	0	bin.23	na	5656	56	24	56	0	0	0	0	0	na	na	na	na	na	na	na	na	na	na	na	na	na	na	na	na	na	na	na	na	na	na	na	6.10463e-05	0.000245737	0.000930705	0.00869693	0.000102202	4.71222e-05	8.21904e-07	9.99783e-05	0.000238375	0.000434598
BSW_bin024	na	no	0	0	0	bin.24	na	5656	56	24	56	0	0	0	0	0	na	na	na	na	na	na	na	na	na	na	na	na	na	na	na	na	na	na	na	na	na	na	na	0.0269429	0.0715174	0.0743952	0.00560872	0.0091731	0.01302	0.00274585	0.028031	0.0208979	0.00976922
BSW_bin025	HQ-MAG	no	95.83	0	0	bin.25	d__Bacteria;p__Bacteroidota;c__Bacteroidia;o__Bacteroidales;f__F082;g__GCA-002708315;s__	5656	56	24	1	55	0	0	0	0	N/A	N/A	N/A	N/A	N/A	GCA_002686705.1	95	d__Bacteria;p__Bacteroidota;c__Bacteroidia;o__Bacteroidales;f__F082;g__GCA-002708315;s__GCA-002708315 sp002686705	79.18	0.45	d__Bacteria;p__Bacteroidota;c__Bacteroidia;o__Bacteroidales;f__F082;g__GCA-002708315;s__	taxonomic classification defined by topology and ANI	N/A	GCA_002708315.1, s__GCA-002708315 sp002708315, 95.0, 76.13, 0.12	93.49	11	0.950836	N/A	na	na	na	na	na	0.00350362	0.0143818	0.000854093	0.021822	0.0766585	0.0685263	0.000986838	0.00203265	0.018189	0.246732
BSW_bin027	LQ_MAG	no	27.08	8.33	0	bin.27	d__Bacteria;p__Desulfobacterota;c__Desulfobacteria;o__Desulfobacterales;f__Desulfobacteraceae;g__Desulfobacterium_B;s__	5656	56	24	47	7	2	0	0	0	N/A	N/A	N/A	N/A	N/A	N/A	N/A	N/A	N/A	N/A	d__Bacteria;p__Desulfobacterota;c__Desulfobacteria;o__Desulfobacterales;f__Desulfobacteraceae;g__;s__	taxonomic novelty determined using RED	N/A	N/A	10.34	11	0.959604	N/A	na	na	na	na	na	0.000835363	0.00457352	0.000364753	0.000443028	0.0199182	0.11312	0.000398901	0.00446609	0.00217704	0.00138271
BSW_bin028	LQ_MAG	no	4.17	0	0	bin.28	d__Bacteria;p__Patescibacteria;c__Microgenomatia;o__UBA1400;f__MFAQ01;g__;s__	5656	56	24	53	3	0	0	0	0	N/A	N/A	N/A	N/A	N/A	N/A	N/A	N/A	N/A	N/A	d__Bacteria;p__Patescibacteria;c__Microgenomatia;o__UBA1400;f__MFAQ01;g__;s__	taxonomic novelty determined using RED	N/A	N/A	13.41	11	0.802938	N/A	na	na	na	na	na	0.000605016	0.00258095	0.000325766	0.00156384	0.0116041	0.00407007	0.000117553	0.00056274	0.00387567	0.0193979
BSW_bin029	na	no	0	0	0	bin.29	na	5656	56	24	56	0	0	0	0	0	na	na	na	na	na	na	na	na	na	na	na	na	na	na	na	na	na	na	na	na	na	na	na	0.00138152	0.0517659	0.0146397	0.00478748	0.026506	0.0254214	0.000529338	0.00567008	0.0696627	0.0670297
BSW_bin030	LQ_MAG	no	45.83	4.55	100	bin.30	d__Bacteria;p__Planctomycetota;c__Planctomycetes;o__Pirellulales;f__UBA1268;g__;s__	5656	56	24	27	27	2	0	0	0	N/A	N/A	N/A	N/A	N/A	N/A	N/A	N/A	N/A	N/A	d__Bacteria;p__Planctomycetota;c__Planctomycetes;o__Pirellulales;f__UBA1268;g__;s__	taxonomic novelty determined using RED	N/A	N/A	46.15	11	0.892474	N/A	na	na	na	na	na	0.503465	0.14139	0.0325149	0.0152433	0.128677	0.25867	0.426543	0.0214856	0.117676	0.0639845
BSW_bin031	na	no	0	0	0	bin.31	na	5656	56	24	56	0	0	0	0	0	na	na	na	na	na	na	na	na	na	na	na	na	na	na	na	na	na	na	na	na	na	na	na	0.0613022	1.2163	0.257821	1.89092	0.0649581	0.028395	0.00608924	0.35517	4.10276	0.541687
BSW_bin032	LQ_MAG	no	13.64	0	0	bin.32	na	5656	56	24	50	6	0	0	0	0	na	na	na	na	na	na	na	na	na	na	na	na	na	na	na	na	na	na	na	na	na	na	na	0.00117106	0.00417062	0.000422172	0.000400625	0.0347742	0.0597249	0.000144833	0.000641135	0.00125481	0.00490567
BSW_bin033	LQ_MAG	no	8.08	0	0	bin.33	d__Bacteria;p__Planctomycetota;c__Phycisphaerae;o__Sedimentisphaerales;f__Anaerohalophaeraceae;g__;s__	5656	56	24	45	11	0	0	0	0	N/A	N/A	N/A	N/A	N/A	N/A	N/A	N/A	N/A	N/A	d__Bacteria;p__Planctomycetota;c__Phycisphaerae;o__Sedimentisphaerales;f__Anaerohalophaeraceae;g__;s__	taxonomic classification fully defined by topology	N/A	N/A	10.65	11	0.774743	Genome domain questionable ( 11.7% Bacterial, 2.5% Archaeal)	na	na	na	na	na	0.00166513	0.0140134	0.000754717	0.0126185	0.0227268	0.0244571	0.000438742	0.00130362	0.00491701	0.173729
BSW_bin034	HQ-MAG	no	95.83	4.17	100	bin.34	d__Bacteria;p__Actinobacteriota;c__Actinomycetia;o__Nanopelagicales;f__S36-B12;g__Mxb001;s__	5656	56	24	1	54	1	0	0	0	N/A	N/A	N/A	N/A	N/A	GCA_004379115.1	95	d__Bacteria;p__Actinobacteriota;c__Actinomycetia;o__Nanopelagicales;f__S36-B12;g__Mxb001;s__Mxb001 sp004379115	78.36	0.33	d__Bacteria;p__Actinobacteriota;c__Actinomycetia;o__Nanopelagicales;f__S36-B12;g__;s__	taxonomic classification defined by topology and ANI	N/A	N/A	90.04	11	0.876749	N/A	na	na	na	na	na	0.0914267	0.0670237	0.0377943	0.00674758	0.0560458	0.0953414	0.00945908	0.0195283	0.0104843	0.0311366
BSW_bin035	na	no	0	0	0	bin.35	na	5656	56	24	56	0	0	0	0	0	na	na	na	na	na	na	na	na	na	na	na	na	na	na	na	na	na	na	na	na	na	na	na	0.0226146	1.16008	0.274018	0.0397869	0.13996	0.166199	0.00193218	0.0699673	0.400642	0.297579
BSW_bin036	MQ_MAG	hgc+	75.55	5.09	0	bin.36	d__Bacteria;p__Myxococcota;c__UBA796;o__UBA9615;f__;g__;s__	5656	56	24	16	37	3	0	0	0	N/A	N/A	N/A	N/A	N/A	N/A	N/A	N/A	N/A	N/A	d__Bacteria;p__Myxococcota;c__UBA796;o__;f__;g__;s__	taxonomic novelty determined using RED	N/A	N/A	66.03	11	0.555682	N/A	MPSSDDRFRQAFVDGHLDTAVGKVPRVPAGLTSADRRGTFYARWGVGRMDYKVAPGLYALGAPDSGSPVLVSANYKMSFDVLRSSMTGRDAWILVLDTDGINVWCAAGKGTFGTEELVRQITESHLDAVVDRPRVIVPQLGAPGVAAHEIRQRTGFSVRYGPIDAADLPEYLDNRGKATEAMRRKDFDLPERAALVPMELVATLKWGSLAALVLVAVAGLGGPGSYLANALAYGGVAAAAVGLAVLAGAVLTPLALPWVPGRAFWSRGRWWEG	na	na	na	BSW_066	0.0181403	0.0290709	0.00374601	0.00522254	1.18657	0.603521	0.00381473	0.0121035	0.0299563	0.0519866
BSW_bin037	na	no	0	0	0	bin.37	na	5656	56	24	56	0	0	0	0	0	na	na	na	na	na	na	na	na	na	na	na	na	na	na	na	na	na	na	na	na	na	na	na	0.00108618	0.00408514	2.54669e-05	0.00143093	0.0383022	0.062324	0.000504612	0.000860202	0.00130493	0.0287551
BSW_bin038	MQ_MAG	no	83.33	0	0	bin.38	d__Bacteria;p__Proteobacteria;c__Gammaproteobacteria;o__Pseudomonadales;f__Halieaceae;g__Halioglobus;s__	5656	56	24	15	41	0	0	0	0	N/A	N/A	N/A	N/A	N/A	GCA_002862465.1	95	d__Bacteria;p__Proteobacteria;c__Gammaproteobacteria;o__Pseudomonadales;f__Halieaceae;g__Halioglobus;s__Halioglobus sp002862465	81.41	0.71	d__Bacteria;p__Proteobacteria;c__Gammaproteobacteria;o__Pseudomonadales;f__Halieaceae;g__Halioglobus;s__	taxonomic classification defined by topology and ANI	N/A	GCA_002862985.1, s__Halioglobus sp002862985, 95.0, 78.46, 0.15; GCA_002699145.1, s__Halioglobus sp002699145, 95.0, 76.72, 0.07; GCF_004354085.1, s__Halioglobus sp004354085, 95.0, 76.69, 0.06; GCA_003646415.1, s__Halioglobus sp003646415, 95.0, 76.46, 0.09; GCA_003646405.1, s__Halioglobus sp003646405, 95.0, 76.43, 0.07; GCF_001983995.1, s__Halioglobus japonicus, 95.0, 76.38, 0.05; GCF_004745945.1, …	91.92	11	0.983606	Genome not assigned to closest species as it falls outside its pre-defined ANI radius	na	na	na	na	na	0.171419	0.233124	0.13955	0.0055903	0.0090907	0.0152981	0.00306702	0.186224	0.039317	0.00611641
BSW_bin039	na	no	0	0	0	bin.39	na	5656	56	24	56	0	0	0	0	0	na	na	na	na	na	na	na	na	na	na	na	na	na	na	na	na	na	na	na	na	na	na	na	0.0328787	0.118232	0.0697097	0.00999859	0.00516941	0.000154362	0.00112267	0.254241	0.221103	0.0102302
BSW_bin040	LQ_MAG	no	0.46	0	0	bin.40	na	5656	56	24	55	1	0	0	0	0	na	na	na	na	na	na	na	na	na	na	na	na	na	na	na	na	na	na	na	na	na	na	na	0.0207618	0.0904749	0.0847318	0.00573762	0.00588398	0.00834904	0.000199448	0.0195231	0.0152357	0.00845901
BSW_bin041	MQ_MAG	no	84.2	0	0	bin.41	d__Bacteria;p__Actinobacteriota;c__Thermoleophilia;o__Solirubrobacterales;f__70-9;g__67-14;s__	5656	56	24	13	43	0	0	0	0	N/A	N/A	N/A	N/A	N/A	GCA_001897355.1	95	d__Bacteria;p__Actinobacteriota;c__Thermoleophilia;o__Solirubrobacterales;f__70-9;g__67-14;s__67-14 sp001897355	78.57	0.47	d__Bacteria;p__Actinobacteriota;c__Thermoleophilia;o__Solirubrobacterales;f__70-9;g__;s__	taxonomic classification defined by topology and ANI	N/A	N/A	74.66	11	0.908151	N/A	na	na	na	na	na	0.0104826	0.0235128	0.012715	0.00451717	0.0825285	0.123764	0.00134519	0.00633678	0.00770254	0.0291705
BSW_bin042	LQ_MAG	hgc+	95.83	25.46	0	bin.42	d__Bacteria;p__Verrucomicrobiota;c__Kiritimatiellae;o__UBA8416;f__;g__;s__	5656	56	24	1	38	16	1	0	0	N/A	N/A	N/A	N/A	N/A	N/A	N/A	N/A	N/A	N/A	d__Bacteria;p__Verrucomicrobiota;c__Kiritimatiellae;o__UBA8416;f__;g__;s__	taxonomic novelty determined using RED	N/A	N/A	78.25	11	0.66956	Genome has more than 12.5% of markers with multiple hits	MKSHWIAGHIETLVGHVPRVKTRWTWRDRLGAVAVRWGIGRDRYAVHPGLYAVGRPAPGSPLLVTANYKLSFDHLRRAIDGLDAWIVVLDTKGINVWCAAGKGTFGTAEVVHRLAEVKAAQLVKHATVVLPQLAGPGVAAHEVRKQSGFRVFYGPVRAEDLPAFLSDGLRASVAMRKVTFTLRERLAVVPVETVQRLVPALLIMLALFLTAGAGRNGYRFDVTQWPGIAVAVWANFFAGVVLVPALLPLLPGRSFALKGAVMGIVIGTVLWWGGSYGLVESAGVLLLSVAACSFLGLMFTGCTPYTSPSGVRREMPWALRLQIPAAAVGGMLWFAGRFA	MRMEYLRNVVSLRLDVETCIGCGRCLEVCPHGVFVLEDGKSRIAAHDACMECGACARNCPVDALSVNSGVGCAVGMLNAALGRKSACCAEDQACCCGNGEEPARKAGERI	na	na	BSW_003	0.0169628	0.0140123	0.00357003	0.00284174	0.783969	0.697208	0.00391745	0.00330492	0.017984	0.0401092
BSW_bin043	LQ_MAG	no	4.17	4.17	0	bin.43	na	5656	56	24	55	0	1	0	0	0	na	na	na	na	na	na	na	na	na	na	na	na	na	na	na	na	na	na	na	na	na	na	na	0.0937983	0.177079	0.0646315	0.019154	0.00280144	0.000504297	0.0106312	0.104136	0.0719499	0.0111953
BSW_bin044	LQ_MAG	no	95.45	75.88	6.82	bin.44	d__Bacteria;p__Proteobacteria;c__Alphaproteobacteria;o__Pelagibacterales;f__Pelagibacteraceae;g__;s__	5656	56	24	2	29	20	2	3	0	N/A	N/A	N/A	N/A	N/A	N/A	N/A	N/A	N/A	N/A	d__Bacteria;p__Proteobacteria;c__Alphaproteobacteria;o__Pelagibacterales;f__Pelagibacteraceae;g__;s__	taxonomic novelty determined using RED	N/A	N/A	31.31	11	0.906927	Genome has more than 50.0% of markers with multiple hits	na	na	na	na	na	0.889546	0.157618	0.0925104	0.0135323	0.0538271	0.0071117	1.01586	0.168832	0.104485	0.0321997
BSW_bin045	MQ_MAG	no	54.86	0	0	bin.45	d__Bacteria;p__Bacteroidota;c__Bacteroidia;o__Bacteroidales;f__GCA-2748055;g__GCA-2748055;s__	5656	56	24	32	24	0	0	0	0	N/A	N/A	N/A	N/A	N/A	GCA_003648635.1	95	d__Bacteria;p__Bacteroidota;c__Bacteroidia;o__Bacteroidales;f__GCA-2748055;g__GCA-2748055;s__GCA-2748055 sp003648635	78.43	0.49	d__Bacteria;p__Bacteroidota;c__Bacteroidia;o__Bacteroidales;f__GCA-2748055;g__GCA-2748055;s__	taxonomic classification defined by topology and ANI	N/A	N/A	32.38	11	0.963159	N/A	na	na	na	na	na	0.00233568	0.00719915	0.000366657	0.00115068	0.0660578	0.0935979	0.000467254	0.00171033	0.00369061	0.0155903
BSW_bin046	na	no	0	0	0	bin.46	na	5656	56	24	56	0	0	0	0	0	na	na	na	na	na	na	na	na	na	na	na	na	na	na	na	na	na	na	na	na	na	na	na	0.113342	0.294307	0.168581	0.222486	0.0131584	0.00589593	0.00376432	0.204271	0.468797	0.0802734
BSW_bin047	HQ-MAG	no	93.14	0	0	bin.47	d__Archaea;p__Thermoplasmatota;c__Poseidoniia;o__Poseidoniales;f__Poseidoniaceae;g__MGIIa-L1;s__MGIIa-L1 sp002499015	5656	56	24	5	51	0	0	0	0	GCA_002499015.1	95	d__Archaea;p__Thermoplasmatota;c__Poseidoniia;o__Poseidoniales;f__Poseidoniaceae;g__MGIIa-L1;s__MGIIa-L1 sp002499015	99.44	0.86	GCA_002499015.1	95	d__Archaea;p__Thermoplasmatota;c__Poseidoniia;o__Poseidoniales;f__Poseidoniaceae;g__MGIIa-L1;s__MGIIa-L1 sp002499015	99.44	0.86	d__Archaea;p__Thermoplasmatota;c__Poseidoniia;o__Poseidoniales;f__Poseidoniaceae;g__MGIIa-L1;s__	taxonomic classification defined by topology and ANI	topological placement and ANI have congruent species assignments	GCA_002170315.2, s__MGIIa-L1 sp002170315, 95.0, 75.83, 0.11; GCA_003602575.1, s__MGIIa-L1 sp003602575, 95.0, 75.75, 0.08	69.24	11	N/A	N/A	na	na	na	na	na	0.0966185	0.137311	0.15495	0.00326828	0.00821901	0.000535341	0.000211616	0.373098	0.324445	0.00537159
BSW_bin048	MQ_MAG	no	81.25	0	0	bin.48	d__Bacteria;p__Actinobacteriota;c__Actinomycetia;o__Nanopelagicales;f__Nanopelagicaceae;g__Nanopelagicus;s__Nanopelagicus sp001437855	5656	56	24	15	41	0	0	0	0	GCA_001437855.1	95	d__Bacteria;p__Actinobacteriota;c__Actinomycetia;o__Nanopelagicales;f__Nanopelagicaceae;g__Nanopelagicus;s__Nanopelagicus sp001437855	98.83	0.79	GCA_001437855.1	95	d__Bacteria;p__Actinobacteriota;c__Actinomycetia;o__Nanopelagicales;f__Nanopelagicaceae;g__Nanopelagicus;s__Nanopelagicus sp001437855	98.83	0.79	d__Bacteria;p__Actinobacteriota;c__Actinomycetia;o__Nanopelagicales;f__Nanopelagicaceae;g__Nanopelagicus;s__	taxonomic classification defined by topology and ANI	topological placement and ANI have congruent species assignments	GCA_003569185.1, s__Nanopelagicus sp003569185, 95.0, 80.97, 0.4; GCA_000383815.1, s__Nanopelagicus sp000383815, 95.0, 80.63, 0.4; GCF_002287885.2, s__Nanopelagicus limnes, 95.0, 80.14, 0.54; GCF_002288005.1, s__Nanopelagicus hibericus, 95.0, 80.05, 0.45; GCF_002288305.1, s__Nanopelagicus abundans, 95.0, 79.65, 0.53; GCA_000378865.1, s__Nanopelagicus sp000378865, 95.0, 79.39, 0.39; GCA_000294575.1…	76.67	11	N/A	N/A	na	na	na	na	na	0.228132	0.0138777	0.00872667	0.000528731	0.00398967	0.000701286	0.150182	0.0223339	0.0084735	0.00465934
BSW_bin049	LQ_MAG	no	13.02	0	0	bin.49	na	5656	56	24	51	5	0	0	0	0	na	na	na	na	na	na	na	na	na	na	na	na	na	na	na	na	na	na	na	na	na	na	na	0.105671	0.0486802	0.0166337	0.00225248	0.0160308	0.0320877	0.0246784	0.0179561	0.00749854	0.0138069
BSW_bin050	HQ-MAG	no	100	0	0	bin.50	d__Bacteria;p__FEN-1099;c__FEN-1099;o__FEN-1099;f__;g__;s__	5656	56	24	0	56	0	0	0	0	N/A	N/A	N/A	N/A	N/A	N/A	N/A	N/A	N/A	N/A	d__Bacteria;p__;c__;o__;f__;g__;s__	taxonomic novelty determined using RED	N/A	N/A	92.22	11	0.628028	N/A	na	na	na	na	na	5.53903e-05	0.0043436	0.000102808	6.45583e-05	0.00138693	0.00164269	9.78814e-05	0.000756655	0.00145234	0.0053851
BSW_bin051	LQ_MAG	no	5.21	1.85	25	bin.51	na	5656	56	24	46	6	4	0	0	0	na	na	na	na	na	na	na	na	na	na	na	na	na	na	na	na	na	na	na	na	na	na	na	0.00367661	0.217493	0.170929	0.0813044	0.00754163	0.00983961	0.000154057	0.0534725	0.131441	0.0231731
BSW_bin052	HQ-MAG	no	95.83	0	0	bin.52	d__Bacteria;p__Verrucomicrobiota;c__Kiritimatiellae;o__RFP12;f__;g__;s__	5656	56	24	1	55	0	0	0	0	N/A	N/A	N/A	N/A	N/A	N/A	N/A	N/A	N/A	N/A	d__Bacteria;p__Verrucomicrobiota;c__Kiritimatiellae;o__RFP12;f__;g__;s__	taxonomic classification fully defined by topology	N/A	N/A	80.79	11	0.663923	N/A	na	na	na	na	na	0.0138766	0.0253405	0.00462722	0.00328876	0.665529	0.48871	0.00358474	0.00593584	0.0178611	0.0845706
BSW_bin053	HQ-MAG	no	91.67	4.17	100	bin.53	d__Bacteria;p__Planctomycetota;c__UBA1135;o__UBA1135;f__UBA1135;g__GCA-2746235;s__	5656	56	24	2	53	1	0	0	0	N/A	N/A	N/A	N/A	N/A	GCA_002746235.1	95	d__Bacteria;p__Planctomycetota;c__UBA1135;o__UBA1135;f__UBA1135;g__GCA-2746235;s__GCA-2746235 sp002746235	76.55	0.08	d__Bacteria;p__Planctomycetota;c__UBA1135;o__UBA1135;f__UBA1135;g__;s__	taxonomic classification defined by topology and ANI	N/A	N/A	85.85	11	0.930007	N/A	na	na	na	na	na	0.00266608	0.00653713	0.0187394	0.205352	0.072093	0.0109799	0.00043192	0.00943222	0.126889	0.155613
BSW_bin054	LQ_MAG	no	11.46	0	0	bin.54	d__Bacteria;p__Campylobacterota;c__Campylobacteria;o__Campylobacterales;f__Sulfurimonadaceae;g__;s__	5656	56	24	48	8	0	0	0	0	N/A	N/A	N/A	N/A	N/A	N/A	N/A	N/A	N/A	N/A	d__Bacteria;p__Campylobacterota;c__Campylobacteria;o__Campylobacterales;f__Sulfurimonadaceae;g__;s__	taxonomic novelty determined using RED	N/A	N/A	16.09	11	0.892103	N/A	na	na	na	na	na	0.00622287	0.00467724	0.00153762	0.00611422	0.411735	0.0279406	0.00120058	0.00146207	0.0174417	0.0749925
BSW_bin055	HQ-MAG	no	95.83	0	0	bin.55	d__Bacteria;p__Chloroflexota;c__Anaerolineae;o__Anaerolineales;f__EnvOPS12;g__;s__	5656	56	24	1	55	0	0	0	0	N/A	N/A	N/A	N/A	N/A	N/A	N/A	N/A	N/A	N/A	d__Bacteria;p__Chloroflexota;c__Anaerolineae;o__Anaerolineales;f__EnvOPS12;g__;s__	taxonomic novelty determined using RED	N/A	N/A	85.69	11	0.846906	N/A	na	na	na	na	na	0.023361	0.0584353	0.00863894	0.0444621	1.43071	0.507699	0.00499217	0.0155929	0.064731	0.353939
BSW_bin056	LQ_MAG	no	22.92	8.33	50	bin.56	d__Bacteria;p__Planctomycetota;c__Phycisphaerae;o__SM23-33;f__SM23-33;g__;s__	5656	56	24	50	4	2	0	0	0	N/A	N/A	N/A	N/A	N/A	N/A	N/A	N/A	N/A	N/A	d__Bacteria;p__Planctomycetota;c__Phycisphaerae;o__SM23-33;f__SM23-33;g__;s__	taxonomic novelty determined using RED	N/A	N/A	21.17	11	0.821304	N/A	na	na	na	na	na	0.00913642	0.0291624	0.00299367	0.00392786	0.528942	0.270668	0.00226516	0.00670214	0.0173211	0.149989
BSW_bin057	MQ_MAG	no	54.17	4.17	100	bin.57	d__Bacteria;p__Poribacteria;c__;o__;f__;g__;s__	5656	56	24	34	21	1	0	0	0	N/A	N/A	N/A	N/A	N/A	N/A	N/A	N/A	N/A	N/A	d__Bacteria;p__;c__;o__;f__;g__;s__	taxonomic novelty determined using RED	N/A	N/A	48.41	11	0.325319	N/A	na	na	na	na	na	0.00428852	0.0370599	0.00148185	0.00265483	0.109059	0.23201	0.0010053	0.0068124	0.00877336	0.101316
BSW_bin058	HQ-MAG	no	97.01	0	0	bin.58	d__Bacteria;p__Actinobacteriota;c__Acidimicrobiia;o__Acidimicrobiales;f__Ilumatobacteraceae;g__Ilumatobacter_A;s__	5656	56	24	7	49	0	0	0	0	N/A	N/A	N/A	N/A	N/A	GCA_002711735.1	95	d__Bacteria;p__Actinobacteriota;c__Acidimicrobiia;o__Acidimicrobiales;f__Ilumatobacteraceae;g__Ilumatobacter_A;s__Ilumatobacter_A sp002711735	77.19	0.2	d__Bacteria;p__Actinobacteriota;c__Acidimicrobiia;o__Acidimicrobiales;f__Ilumatobacteraceae;g__Ilumatobacter_A;s__	taxonomic classification defined by topology and ANI	N/A	GCA_000348785.1, s__Ilumatobacter_A coccineus, 95.0, 78.07, 0.42; GCF_000350145.1, s__Ilumatobacter_A nonamiensis, 95.0, 77.4, 0.32	81.65	11	0.958088	N/A	na	na	na	na	na	0.324013	0.476329	0.158746	0.0439557	0.018379	0.014208	0.00282087	0.381265	0.125089	0.0377618
BSW_bin059	MQ_MAG	no	68.54	0	0	bin.59	d__Bacteria;p__Verrucomicrobiota;c__Verrucomicrobiae;o__Verrucomicrobiales;f__DEV007;g__;s__	5656	56	24	20	36	0	0	0	0	N/A	N/A	N/A	N/A	N/A	N/A	N/A	N/A	N/A	N/A	d__Bacteria;p__Verrucomicrobiota;c__Verrucomicrobiae;o__Verrucomicrobiales;f__DEV007;g__;s__	taxonomic classification fully defined by topology	N/A	N/A	57.08	11	0.754875	N/A	na	na	na	na	na	0.566632	0.996235	0.62784	0.0444848	0.0189959	0.00657089	0.544432	0.78183	0.42251	0.032888
BSW_bin060	LQ_MAG	no	52.37	12.88	75	bin.60	d__Bacteria;p__Proteobacteria;c__Alphaproteobacteria;o__Pelagibacterales;f__Pelagibacteraceae;g__IMCC9063;s__	5656	56	24	25	27	4	0	0	0	N/A	N/A	N/A	N/A	N/A	GCA_000750175.1	95	d__Bacteria;p__Proteobacteria;c__Alphaproteobacteria;o__Pelagibacterales;f__Pelagibacteraceae;g__IMCC9063;s__IMCC9063 sp000750175	79.88	0.49	d__Bacteria;p__Proteobacteria;c__Alphaproteobacteria;o__Pelagibacterales;f__Pelagibacteraceae;g__IMCC9063;s__	taxonomic classification defined by topology and ANI	N/A	GCF_000195085.1, s__IMCC9063 sp000195085, 95.0, 79.65, 0.53	35.24	11	0.958419	N/A	na	na	na	na	na	1.54155	1.87819	0.594717	0.143646	0.0324278	0.00536078	0.22839	1.25738	0.679848	0.117246
BSW_bin061	na	no	0	0	0	bin.61	na	5656	56	24	56	0	0	0	0	0	na	na	na	na	na	na	na	na	na	na	na	na	na	na	na	na	na	na	na	na	na	na	na	0.000712829	0.000901217	0.00114597	0.0259264	0.000949597	0.000485597	2.67087e-05	0.000639212	0.0057452	0.040013
BSW_bin062	MQ_MAG	hgc+	73.61	2.08	100	bin.62	d__Bacteria;p__Desulfobacterota;c__Desulfobacteria;o__Desulfatiglandales;f__NaphS2;g__;s__	5656	56	24	10	45	1	0	0	0	N/A	N/A	N/A	N/A	N/A	GCF_000179315.1	95	d__Bacteria;p__Desulfobacterota;c__Desulfobacteria;o__Desulfatiglandales;f__NaphS2;g__NaphS2;s__NaphS2 sp000179315	77.16	0.05	d__Bacteria;p__Desulfobacterota;c__Desulfobacteria;o__Desulfatiglandales;f__NaphS2;g__;s__	taxonomic classification defined by topology and ANI	N/A	N/A	67.42	11	0.83238	N/A	MSLPSTDQPFVLGTVSTAVGPVPRISSTLAGADHWGTFKARWGVKRMAYTVDPGLYGLGNPGKSDPVLITANYKMSFDRLRESLPGRNAWMLVLDTDGINVWCAAGKGTFSTEELVRRIGFSQLDRIVDHREVILPQLAGPGVAAYQVKKLSGFKAIYGPIDAADLPAFLDAGIKATPEMRRKTFSLRERTVLVPVELVGALKWTLIMIPGFFLLGGLGGDAGFWSGTLRYGLFAALSLLGALASGAVLTPILLPWLPGRAFSVKGLIMGLITAIPFAAFRTGFFTDWKDWPEILAWFLLIPSLSAFLAMNFTGASTYTSLSGVRKEMKWAVPLEIGGAAAGFCLWLGSRFVV	MGSLIYLEDVVTLQLDQEKCVGCGTCLTVCPHQVFAMNNGCAGIEKKDLCMECGACAKNCPVDAVYVKVGVGCAAAVINSALGRKGSSCCCVIEPDDNAGMKKTETKGKLSAGCC	na	na	BSW_023	0.0350917	0.1029	0.00849101	0.112126	1.08347	1.17462	0.0102129	0.0244675	0.116906	2.00438
BSW_bin063	na	no	0	0	0	bin.63	na	5656	56	24	56	0	0	0	0	0	na	na	na	na	na	na	na	na	na	na	na	na	na	na	na	na	na	na	na	na	na	na	na	0.0617064	0.0727267	0.0326281	0.0186163	0.00463173	0.000649466	0.00292521	0.0833707	0.0370077	0.00813836
BSW_bin064	MQ_MAG	no	78.82	2.27	0	bin.64	d__Archaea;p__Nanoarchaeota;c__Nanoarchaeia;o__Woesearchaeales;f__GW2011-AR15;g__GW2011-AR15;s__	5656	56	24	8	42	6	0	0	0	N/A	N/A	N/A	N/A	N/A	N/A	N/A	N/A	N/A	N/A	d__Archaea;p__Nanoarchaeota;c__Nanoarchaeia;o__Woesearchaeales;f__;g__;s__	taxonomic novelty determined using RED	N/A	N/A	66	11	0.838224	N/A	na	na	na	na	na	0.0031186	0.00479234	0.000543244	0.00113754	0.14918	0.0707684	0.000640196	0.0013524	0.00524415	0.0239455
BSW_bin065	LQ_MAG	no	11.46	0	0	bin.65	d__Bacteria;p__Proteobacteria;c__Gammaproteobacteria;o__GCA-2729495;f__GCA-2729495;g__;s__	5656	56	24	51	5	0	0	0	0	N/A	N/A	N/A	N/A	N/A	N/A	N/A	N/A	N/A	N/A	d__Bacteria;p__Proteobacteria;c__Gammaproteobacteria;o__GCA-2729495;f__GCA-2729495;g__;s__	taxonomic novelty determined using RED	N/A	N/A	31.96	11	0.832682	N/A	na	na	na	na	na	0.396868	0.142776	0.0474068	0.00292517	0.00344911	0.00128461	0.0493282	0.263745	0.0768519	0.00749053
BSW_bin066	LQ_MAG	hgc+	10.31	0	0	bin.66	na	5656	56	24	49	7	0	0	0	0	na	na	na	na	na	na	na	na	na	na	na	na	na	na	na	na	na	na	MLTQQDKLGAFKVRLCIGRMHYGVAPGLYATGNPTEDSPVLVTANYKLTFDYLRRELGGLDTWVMVLDTGNINVWCAAGKGTFGTDEIVNRIAMTRLAKLVNHRVLVLPQLGAPGVAAHEVKKQSGFSVKYGPVRAQDIPAFLAAGMKATPAMRRVRFDLPDRMAVIPVELVHWGGYAMVMALVLWLLSAFAFGGQRPSTAYQNSWRSAGLVLGAYLVGGIMTPVLLPWLPGRALSTKGAVVGLLFTGAGILVGWIPVPAPPNLLVALAWLLMIPAISAFMAMNYTGTSTYTSLSGVRREMRVAVPAQIVAVVLGIGLWVAAHFA	x	na	na	BSW_029	0.00326708	0.00453158	0.00158759	0.00071317	0.106874	0.157815	0.000624641	0.00130383	0.00291642	0.00586018
BSW_bin067	LQ_MAG	no	13.54	0	0	bin.67	d__Bacteria;p__Bacteroidota;c__Bacteroidia;o__Flavobacteriales;f__Flavobacteriaceae;g__Polaribacter;s__	5656	56	24	51	5	0	0	0	0	N/A	N/A	N/A	N/A	N/A	GCA_002340765.1	95	d__Bacteria;p__Bacteroidota;c__Bacteroidia;o__Flavobacteriales;f__Flavobacteriaceae;g__Polaribacter;s__Polaribacter sp002340765	97.07	0.42	d__Bacteria;p__Bacteroidota;c__Bacteroidia;o__Flavobacteriales;f__Flavobacteriaceae;g__Polaribacter;s__	taxonomic classification defined by topology and ANI	N/A	GCA_001873065.1, s__Polaribacter sp001873065, 95.0, 84.26, 0.43; GCF_002954645.1, s__Polaribacter gangjinensis, 95.0, 82.12, 0.42	12.44	11	0.999812	N/A	na	na	na	na	na	0.241253	0.479548	0.180655	0.00271902	0.00182641	0.0016039	0.0347808	0.211157	0.0374905	0.00487784
BSW_bin068	LQ_MAG	no	12.5	0	0	bin.68	d__Bacteria;p__Proteobacteria;c__Alphaproteobacteria;o__Pelagibacterales;f__Pelagibacteraceae;g__IMCC9063;s__	5656	56	24	50	6	0	0	0	0	N/A	N/A	N/A	N/A	N/A	N/A	N/A	N/A	N/A	N/A	d__Bacteria;p__Proteobacteria;c__Alphaproteobacteria;o__Pelagibacterales;f__Pelagibacteraceae;g__IMCC9063;s__	taxonomic classification fully defined by topology	N/A	N/A	11.49	11	0.964561	Genome domain questionable ( 11.7% Bacterial, 2.5% Archaeal)	na	na	na	na	na	0.264379	0.163349	0.0378599	0.015515	0.00409944	0.000680008	0.0239732	0.18153	0.0712544	0.012993
BSW_bin069	MQ_MAG	no	72.92	0	0	bin.69	d__Bacteria;p__Proteobacteria;c__Alphaproteobacteria;o__Puniceispirillales;f__AAA536-G10;g__;s__	5656	56	24	31	25	0	0	0	0	N/A	N/A	N/A	N/A	N/A	N/A	N/A	N/A	N/A	N/A	d__Bacteria;p__Proteobacteria;c__Alphaproteobacteria;o__Puniceispirillales;f__AAA536-G10;g__;s__	taxonomic novelty determined using RED	N/A	N/A	61.59	11	0.862859	Genome has more than 10.0% of markers with multiple hits	na	na	na	na	na	0.202614	0.776656	0.242475	0.0309429	0.0132432	0.00263799	0.00648841	0.859284	0.157484	0.012726
BSW_bin070	LQ_MAG	hgc+	37.5	0	0	bin.70	d__Bacteria;p__Verrucomicrobiota;c__Kiritimatiellae;o__UBA8416;f__PXDI01;g__;s__	5656	56	24	45	11	0	0	0	0	N/A	N/A	N/A	N/A	N/A	N/A	N/A	N/A	N/A	N/A	d__Bacteria;p__Verrucomicrobiota;c__Kiritimatiellae;o__UBA8416;f__;g__;s__	taxonomic novelty determined using RED	N/A	N/A	28.69	11	0.699781	N/A	MVVTEEGIQQIDSRFTWRDRLQWWRVRWGIGRMRFAVAPGLYALNAPTPESDVFVTANYRMSFDHVRRALAGRAAWILVLNTHGINVWCAAGKGTFGTDELVERVIETGLAQQVSHSKLILPQLGGVGVDAAAVGNQTGFMVRYGPVRAADLPAYLDAGYKADETMRRVRFTLVDRAVLVPVELINAGRFILPAMAVLFLLSGFSLRGFSVAAMVSQGVAAVLALGLAWVAGTVAGPLLLPWLPGRMLSFKGAAAALLLVGLFSIRVLPGLTGSLDLAAFWLAVPAVASFIMMNFTGATPYTSPSGVRLEMKRSVPVQAACAVAALLLWLAQRVVEVL	MIRYVNNVTTLALDAEKCVGCTRCTQVCPHGVLRMNGPQVEIVDRDGCMECGACAKNCPTDALTVDSGVGCAIAMIVGALRGTEPTCECHGGACC	na	na	BSW_005	0.0145365	0.0209349	0.00398699	0.00621782	0.718193	0.533758	0.00283756	0.00680503	0.020492	0.071345
BSW_bin071	MQ_MAG	no	83.85	0.46	0	bin.71	d__Bacteria;p__Planctomycetota;c__Phycisphaerae;o__Phycisphaerales;f__SM1A02;g__UBA12014;s__	5656	56	24	13	42	1	0	0	0	N/A	N/A	N/A	N/A	N/A	GCA_002167845.2	95	d__Bacteria;p__Planctomycetota;c__Phycisphaerae;o__Phycisphaerales;f__SM1A02;g__UBA12014;s__UBA12014 sp002167845	81.26	0.75	d__Bacteria;p__Planctomycetota;c__Phycisphaerae;o__Phycisphaerales;f__SM1A02;g__UBA12014;s__	taxonomic classification defined by topology and ANI	N/A	GCA_002690755.1, s__UBA12014 sp002690755, 95.0, 78.33, 0.41; GCA_002684755.1, s__UBA12014 sp002684755, 95.0, 78.02, 0.34; GCA_002684855.1, s__UBA12014 sp002684855, 95.0, 77.85, 0.25; GCA_002683215.1, s__UBA12014 sp002683215, 95.0, 77.51, 0.29	71.43	11	0.98418	Genome not assigned to closest species as it falls outside its pre-defined ANI radius	na	na	na	na	na	0.418334	0.160359	0.231934	0.0440546	0.0557577	0.00996408	0.0194372	0.21323	1.29504	0.129697
BSW_bin072	HQ-MAG	no	100	0	0	bin.72	d__Bacteria;p__Verrucomicrobiota;c__Verrucomicrobiae;o__Opitutales;f__Opitutaceae;g__Cephaloticoccus;s__Cephaloticoccus sp002367815	5656	56	24	0	56	0	0	0	0	GCA_002367815.1	95	d__Bacteria;p__Verrucomicrobiota;c__Verrucomicrobiae;o__Opitutales;f__Opitutaceae;g__Cephaloticoccus;s__Cephaloticoccus sp002367815	99.64	0.91	GCA_002367815.1	95	d__Bacteria;p__Verrucomicrobiota;c__Verrucomicrobiae;o__Opitutales;f__Opitutaceae;g__Cephaloticoccus;s__Cephaloticoccus sp002367815	99.64	0.91	d__Bacteria;p__Verrucomicrobiota;c__Verrucomicrobiae;o__Opitutales;f__Opitutaceae;g__Cephaloticoccus;s__	taxonomic classification defined by topology and ANI	topological placement and ANI have congruent species assignments	GCA_002713695.1, s__Cephaloticoccus sp002713695, 95.0, 76.92, 0.16; GCF_001580015.1, s__Cephaloticoccus primus, 95.0, 75.98, 0.08	86.27	11	N/A	N/A	na	na	na	na	na	0.13372	0.38063	0.173273	0.00539668	0.0015848	0.000314914	0.0110378	0.128973	0.0177261	0.00247694
BSW_bin073	HQ-MAG	no	99.54	0	0	bin.73	d__Bacteria;p__Chloroflexota;c__Anaerolineae;o__Caldilineales;f__Caldilineaceae;g__;s__	5656	56	24	1	55	0	0	0	0	N/A	N/A	N/A	N/A	N/A	GCA_002238445.1	95	d__Bacteria;p__Chloroflexota;c__Anaerolineae;o__Caldilineales;f__Caldilineaceae;g__Bin5;s__Bin5 sp002238445	75.6	0.06	d__Bacteria;p__Chloroflexota;c__Anaerolineae;o__Caldilineales;f__Caldilineaceae;g__;s__	taxonomic classification defined by topology and ANI	N/A	N/A	91.33	11	0.827537	N/A	na	na	na	na	na	0.0356351	1.58569	0.553066	0.676041	0.0376493	0.0235384	0.00121547	0.692998	0.681914	0.0669468
BSW_bin074	LQ_MAG	no	55.4	11.69	42.86	bin.74	d__Bacteria;p__Planctomycetota;c__Phycisphaerae;o__Sedimentisphaerales;f__Anaerohalophaeraceae;g__;s__	5656	56	24	22	27	7	0	0	0	N/A	N/A	N/A	N/A	N/A	N/A	N/A	N/A	N/A	N/A	d__Bacteria;p__Planctomycetota;c__Phycisphaerae;o__Sedimentisphaerales;f__Anaerohalophaeraceae;g__;s__	taxonomic classification fully defined by topology	N/A	N/A	38.41	11	0.804936	N/A	na	na	na	na	na	0.00940332	0.0114923	0.00323493	0.00570044	0.512161	0.304227	0.00226461	0.00412363	0.0145083	0.0604144
BSW_bin075	MQ_MAG	hgc+	56.25	0.46	100	bin.75	d__Bacteria;p__Desulfobacterota;c__Desulfobacteria;o__Desulfobacterales;f__Desulfobacteraceae;g__Desulfobacula;s__	5656	56	24	33	22	1	0	0	0	N/A	N/A	N/A	N/A	N/A	GCA_003647385.1	95	d__Bacteria;p__Desulfobacterota;c__Desulfobacteria;o__Desulfobacterales;f__Desulfobacteraceae;g__Desulfobacula;s__Desulfobacula sp003647385	79.05	0.45	d__Bacteria;p__Desulfobacterota;c__Desulfobacteria;o__Desulfobacterales;f__Desulfobacteraceae;g__Desulfobacula;s__	taxonomic classification defined by topology and ANI	N/A	GCF_000307105.1, s__Desulfobacula toluolica, 95.0, 78.53, 0.28; GCA_001799395.1, s__Desulfobacula sp001799395, 95.0, 76.93, 0.13	61.11	11	0.955156	N/A	MDKIKGGGSNESPTKKNLKISTFDVKIMSSMDEIALSGSAELPNPLAGYEKPGYKMCSYVDKFIKTDAGVIPIIKSKLGKDDLFSTFYVRCGIKRNKYMVAPGLYGIGKPDKDSEVLVTANFKLTFDHLRKQLDDINAWILVLDTKGINVWCAAGKGTFSTLELVRKIKNCNLEKIVDHKRVIVPQLGATGVAARDVKKLSGFRVIYGPIRAADIPAFLKNKRKADKSMRQVTFSLYERFILTPVEIRIVLKPALITALALFIISGFGPGIFSFSSAWERGTISFFALIAGIVSGAFVTPMLLPFIPSREFALKGIIAGSVFAIPVLLIISSAISGAAGLLALFLFSVTISSYLAMNFTGATSFTSPSGVEKEMKRYIPVQLTSLVISTGLWIYSAF	MKELRYIDDVSTLVLDKEKCIGCSLCTQVCPQAVFEMRHNKTHIVDFNACMECGACVNNCPSEAISVSPGVG	na	na	BSW_006	0.00997459	0.0139235	0.00316377	0.0804099	0.522764	0.234467	0.00232161	0.00259341	0.0269155	0.308008
BSW_bin076	HQ-MAG	no	99.62	1.04	100	bin.76	d__Bacteria;p__Eisenbacteria;c__;o__;f__;g__;s__	5656	56	24	1	54	1	0	0	0	N/A	N/A	N/A	N/A	N/A	N/A	N/A	N/A	N/A	N/A	d__Bacteria;p__;c__;o__;f__;g__;s__	taxonomic novelty determined using RED	N/A	N/A	86.83	11	0.371036	N/A	na	na	na	na	na	0.000368224	0.0041491	0.000258423	0.000289829	0.009527	0.0230096	0.000115471	0.0014755	0.00105018	0.0064788
BSW_bin077	LQ_MAG	no	13.26	0	0	bin.77	d__Bacteria;p__Proteobacteria;c__Gammaproteobacteria;o__Pseudomonadales;f__Halieaceae;g__Halioglobus;s__	5656	56	24	50	6	0	0	0	0	N/A	N/A	N/A	N/A	N/A	N/A	N/A	N/A	N/A	N/A	d__Bacteria;p__Proteobacteria;c__Gammaproteobacteria;o__Pseudomonadales;f__Halieaceae;g__Halioglobus;s__	taxonomic classification fully defined by topology	N/A	N/A	16.59	11	0.946815	Genome domain questionable ( 17.5% Bacterial, 8.2% Archaeal)	na	na	na	na	na	0.380546	0.100995	0.0556568	0.00617387	0.00745135	0.00635073	0.0534162	0.330157	0.0716471	0.00946788
BSW_bin078	MQ_MAG	no	62.5	0	0	bin.78	d__Bacteria;p__Planctomycetota;c__Planctomycetes;o__Planctomycetales;f__Planctomycetaceae;g__Fuerstia;s__	5656	56	24	37	19	0	0	0	0	N/A	N/A	N/A	N/A	N/A	GCF_001983935.1	95	d__Bacteria;p__Planctomycetota;c__Planctomycetes;o__Planctomycetales;f__Planctomycetaceae;g__Fuerstia;s__Fuerstia marisgermanicae	76.31	0.12	d__Bacteria;p__Planctomycetota;c__Planctomycetes;o__Planctomycetales;f__Planctomycetaceae;g__;s__	taxonomic classification defined by topology and ANI	N/A	N/A	68.61	11	0.927349	N/A	na	na	na	na	na	2.93161	10.5543	4.68258	0.334874	0.0855638	0.0481372	0.0466208	3.92463	2.27023	0.183681
BSW_bin079	LQ_MAG	no	46.97	4.17	0	bin.79	d__Bacteria;p__Spirochaetota;c__Spirochaetia;o__Spirochaetales;f__PWKH01;g__;s__	5656	56	24	34	21	1	0	0	0	N/A	N/A	N/A	N/A	N/A	N/A	N/A	N/A	N/A	N/A	d__Bacteria;p__Spirochaetota;c__Spirochaetia;o__Spirochaetales;f__;g__;s__	taxonomic novelty determined using RED	N/A	N/A	42.32	11	0.744784	N/A	na	na	na	na	na	0.00880731	0.0141389	0.000925295	0.0408761	0.346965	0.275351	0.00278531	0.00230412	0.0163543	0.246905
BSW_bin080	LQ_MAG	no	87.5	1.22	0	bin.80	d__Bacteria;p__Verrucomicrobiota;c__Verrucomicrobiae;o__Verrucomicrobiales;f__Akkermansiaceae;g__SW10;s__	5656	56	24	3	50	3	0	0	0	N/A	N/A	N/A	N/A	N/A	N/A	N/A	N/A	N/A	N/A	d__Bacteria;p__Verrucomicrobiota;c__Verrucomicrobiae;o__Verrucomicrobiales;f__Akkermansiaceae;g__SW10;s__	ANI	N/A	GCA_002172625.1, s__SW10 sp002172625, 95.0, 77.78, 0.18; GCA_002729295.1, s__SW10 sp002729295, 95.0, 77.29, 0.19; GCA_000383735.1, s__SW10 sp000383735, 95.0, 77.12, 0.09; GCA_002323895.1, s__SW10 sp002323895, 95.0, 76.57, 0.08; GCA_002420315.1, s__SW10 sp002420315, 95.0, 76.45, 0.08	82.2	11	0.942052	N/A	na	na	na	na	na	0.0697459	0.60865	0.660792	0.0187131	0.00294934	0.00174802	0.00207875	0.221454	0.165953	0.00286337
BSW_bin081	HQ-MAG	no	91.67	4.17	0	bin.81	d__Bacteria;p__Krumholzibacteriota;c__Krumholzibacteria;o__LZORAL124-64-63;f__LZORAL124-64-63;g__LZORAL124-64-63;s__	5656	56	24	2	53	1	0	0	0	N/A	N/A	N/A	N/A	N/A	GCA_002747875.1	95	d__Bacteria;p__Krumholzibacteriota;c__Krumholzibacteria;o__LZORAL124-64-63;f__LZORAL124-64-63;g__LZORAL124-64-63;s__LZORAL124-64-63 sp002747875	76.77	0.13	d__Bacteria;p__Krumholzibacteriota;c__Krumholzibacteria;o__LZORAL124-64-63;f__LZORAL124-64-63;g__;s__	taxonomic classification defined by topology and ANI	N/A	N/A	78.43	11	0.911826	N/A	na	na	na	na	na	0.00378123	0.0181466	0.0013482	0.010502	0.147551	0.152932	0.00114848	0.00552135	0.00904625	0.0954989
BSW_bin082	na	no	0	0	0	bin.82	na	5656	56	24	56	0	0	0	0	0	na	na	na	na	na	na	na	na	na	na	na	na	na	na	na	na	na	na	na	na	na	na	na	0.000505111	0.000674193	1.44555e-05	0.00122108	0.0325166	0.0173728	0.000164928	9.52107e-05	0.00098585	0.00709193
BSW_bin083	LQ_MAG	no	30.43	0	0	bin.83	d__Bacteria;p__Planctomycetota;c__Phycisphaerae;o__SM23-33;f__SM23-33;g__;s__	5656	56	24	32	24	0	0	0	0	N/A	N/A	N/A	N/A	N/A	N/A	N/A	N/A	N/A	N/A	d__Bacteria;p__Planctomycetota;c__Phycisphaerae;o__SM23-33;f__SM23-33;g__;s__	taxonomic novelty determined using RED	N/A	N/A	23.15	11	0.832385	N/A	na	na	na	na	na	0.00563486	0.00492648	0.00107281	0.000669029	0.369797	0.171647	0.00121279	0.00140314	0.00903739	0.0192981
BSW_bin084	LQ_MAG	no	44.79	4.17	0	bin.84	d__Bacteria;p__Planctomycetota;c__Planctomycetes;o__Planctomycetales;f__Planctomycetaceae;g__;s__	5656	56	24	40	15	1	0	0	0	N/A	N/A	N/A	N/A	N/A	N/A	N/A	N/A	N/A	N/A	d__Bacteria;p__Planctomycetota;c__Planctomycetes;o__Planctomycetales;f__Planctomycetaceae;g__;s__	taxonomic novelty determined using RED	N/A	N/A	25.77	11	0.772461	N/A	na	na	na	na	na	0.0433367	0.801253	1.23982	0.217929	0.0788711	0.0239405	0.0100732	0.76373	1.49502	0.111969
BSW_bin085	LQ_MAG	no	46.88	0	0	bin.85	d__Bacteria;p__Planctomycetota;c__Planctomycetes;o__Planctomycetales;f__Planctomycetaceae;g__Fuerstia;s__	5656	56	24	38	18	0	0	0	0	N/A	N/A	N/A	N/A	N/A	GCF_001983935.1	95	d__Bacteria;p__Planctomycetota;c__Planctomycetes;o__Planctomycetales;f__Planctomycetaceae;g__Fuerstia;s__Fuerstia marisgermanicae	76.2	0.09	d__Bacteria;p__Planctomycetota;c__Planctomycetes;o__Planctomycetales;f__Planctomycetaceae;g__;s__	taxonomic classification defined by topology and ANI	N/A	N/A	30.5	11	0.928521	N/A	na	na	na	na	na	2.74739	0.583098	0.113593	0.024507	0.0216598	0.0122111	0.178337	0.313368	0.0724537	0.0355562
BSW_bin086	HQ-MAG	no	100	0	0	bin.86	d__Bacteria;p__Proteobacteria;c__Gammaproteobacteria;o__GCA-001735895;f__GCA-001735895;g__;s__	5656	56	24	0	56	0	0	0	0	N/A	N/A	N/A	N/A	N/A	N/A	N/A	N/A	N/A	N/A	d__Bacteria;p__Proteobacteria;c__Gammaproteobacteria;o__;f__;g__;s__	taxonomic novelty determined using RED	N/A	N/A	89.74	11	0.836539	N/A	na	na	na	na	na	0.00955106	0.00321988	0.00152371	0.0123913	0.74807	0.0445512	0.00178529	0.00185143	0.0265743	0.0643253
BSW_bin087	LQ_MAG	no	72.12	21.76	40	bin.87	d__Bacteria;p__Chloroflexota;c__Anaerolineae;o__Anaerolineales;f__EnvOPS12;g__;s__	5656	56	24	16	30	10	0	0	0	N/A	N/A	N/A	N/A	N/A	N/A	N/A	N/A	N/A	N/A	d__Bacteria;p__Chloroflexota;c__Anaerolineae;o__Anaerolineales;f__EnvOPS12;g__;s__	taxonomic novelty determined using RED	N/A	N/A	55.58	11	0.848244	Genome has more than 21.7% of markers with multiple hits	na	na	na	na	na	0.0232714	0.0445605	0.00855034	0.0436626	1.3372	0.565981	0.0054676	0.0162262	0.0613367	0.284149
BSW_bin088	MQ_MAG	no	64.98	0	0	bin.88	d__Bacteria;p__Bacteroidota;c__Bacteroidia;o__Bacteroidales;f__Paludibacteraceae;g__;s__	5656	56	24	15	41	0	0	0	0	N/A	N/A	N/A	N/A	N/A	N/A	N/A	N/A	N/A	N/A	d__Bacteria;p__Bacteroidota;c__Bacteroidia;o__Bacteroidales;f__Paludibacteraceae;g__;s__	taxonomic novelty determined using RED	N/A	N/A	62.3	11	0.871113	N/A	na	na	na	na	na	0.00330096	0.00989991	0.000538998	0.0115825	0.0052412	0.00990374	0.000950982	0.00160167	0.0116629	0.324073
BSW_bin089	MQ_MAG	no	60.19	0	0	bin.89	d__Bacteria;p__Campylobacterota;c__Campylobacteria;o__Campylobacterales;f__Sulfurimonadaceae;g__Sulfurimonas;s__	5656	56	24	34	22	0	0	0	0	N/A	N/A	N/A	N/A	N/A	N/A	N/A	N/A	N/A	N/A	d__Bacteria;p__Campylobacterota;c__Campylobacteria;o__Campylobacterales;f__Sulfurimonadaceae;g__Sulfurimonas;s__	ANI	N/A	GCA_002335055.1, s__Sulfurimonas sp002335055, 95.0, 78.72, 0.35; GCA_003978465.1, s__Sulfurimonas sp003978465, 95.0, 78.69, 0.39; GCA_002733945.1, s__Sulfurimonas sp002733945, 95.0, 78.51, 0.33; GCA_002732645.1, s__Sulfurimonas sp002732645, 95.0, 78.09, 0.18; GCF_000242915.1, s__Sulfurimonas gotlandica, 95.0, 78.06, 0.29; GCF_000147355.1, s__Sulfurimonas autotrophica, 95.0, 77.73, 0.26; GCA_00182…	63.02	11	0.933178	N/A	na	na	na	na	na	0.00474504	0.00522731	0.00236161	0.0106801	0.281122	0.0169227	0.00124552	0.00222275	0.0202983	0.146683
BSW_bin090	MQ_MAG	no	77.08	0	0	bin.90	d__Bacteria;p__Verrucomicrobiota;c__Lentisphaeria;o__UBA1407;f__YB12-FULL-65-16;g__;s__	5656	56	24	16	40	0	0	0	0	N/A	N/A	N/A	N/A	N/A	GCA_001803235.1	95	d__Bacteria;p__Verrucomicrobiota;c__Lentisphaeria;o__UBA1407;f__YB12-FULL-65-16;g__YB12-FULL-65-16;s__YB12-FULL-65-16 sp001803235	75.6	0.08	d__Bacteria;p__Verrucomicrobiota;c__Lentisphaeria;o__UBA1407;f__;g__;s__	taxonomic classification defined by topology and ANI	N/A	N/A	70.08	11	0.741769	N/A	na	na	na	na	na	0.00842281	0.00858412	0.000801048	0.00162931	0.378177	0.390847	0.00163927	0.00210672	0.00941454	0.0246536
BSW_bin091	LQ_MAG	no	99.07	25.98	86.96	bin.91	d__Bacteria;p__Planctomycetota;c__Planctomycetes;o__Pirellulales;f__UBA1268;g__;s__	5656	56	24	2	33	20	1	0	0	N/A	N/A	N/A	N/A	N/A	N/A	N/A	N/A	N/A	N/A	d__Bacteria;p__Planctomycetota;c__Planctomycetes;o__Pirellulales;f__UBA1268;g__;s__	taxonomic novelty determined using RED	N/A	N/A	52.38	11	0.886162	Genome has more than 29.2% of markers with multiple hits	na	na	na	na	na	0.0656445	0.130625	0.0313402	0.0470128	0.477048	0.656108	0.0648358	0.0154461	0.0824257	0.529204
BSW_bin092	MQ_MAG	no	95.83	9.38	100	bin.92	d__Bacteria;p__Actinobacteriota;c__Thermoleophilia;o__Solirubrobacterales;f__Solirubrobacteraceae;g__F1-60-MAGs163;s__	5656	56	24	1	51	4	0	0	0	N/A	N/A	N/A	N/A	N/A	GCA_005798685.1	95	d__Bacteria;p__Actinobacteriota;c__Thermoleophilia;o__Solirubrobacterales;f__Solirubrobacteraceae;g__F1-60-MAGs163;s__F1-60-MAGs163 sp005798685	84.75	0.75	d__Bacteria;p__Actinobacteriota;c__Thermoleophilia;o__Solirubrobacterales;f__Solirubrobacteraceae;g__;s__	taxonomic classification defined by topology and ANI	N/A	N/A	84.8	11	0.975136	Genome not assigned to closest species as it falls outside its pre-defined ANI radius	na	na	na	na	na	0.0262026	0.18331	0.126605	0.0193007	0.0986349	0.165127	0.00192973	0.0410014	0.0298138	0.0665919
BSW_bin093	LQ_MAG	no	61.11	12.5	100	bin.93	d__Bacteria;p__Actinobacteriota;c__Actinomycetia;o__Nanopelagicales;f__Nanopelagicaceae;g__Planktophila;s__Planktophila sp001438925	5656	56	24	34	19	3	0	0	0	GCA_001438925.1	95	d__Bacteria;p__Actinobacteriota;c__Actinomycetia;o__Nanopelagicales;f__Nanopelagicaceae;g__Planktophila;s__Planktophila sp001438925	99.13	0.82	GCA_001438925.1	95	d__Bacteria;p__Actinobacteriota;c__Actinomycetia;o__Nanopelagicales;f__Nanopelagicaceae;g__Planktophila;s__Planktophila sp001438925	99.13	0.82	d__Bacteria;p__Actinobacteriota;c__Actinomycetia;o__Nanopelagicales;f__Nanopelagicaceae;g__Planktophila;s__	taxonomic classification defined by topology and ANI	topological placement and ANI have congruent species assignments	GCF_002288185.1, s__Planktophila vernalis, 95.0, 78.99, 0.39; GCA_000378885.1, s__Planktophila sp000378885, 95.0, 78.58, 0.36; GCF_002284895.1, s__Planktophila sp002284895, 95.0, 78.56, 0.41; GCA_005789205.1, s__Planktophila sp005789205, 95.0, 78.46, 0.32; GCA_003569265.1, s__Planktophila sp003569265, 95.0, 78.39, 0.25; GCA_000372185.1, s__Planktophila sp000372185, 95.0, 77.67, 0.18; GCF_00228485…	68.55	11	N/A	N/A	na	na	na	na	na	0.345503	0.0168079	0.00775207	0.00135932	0.00298634	0.000641945	0.106634	0.0310848	0.0114202	0.00570637
BSW_bin094	LQ_MAG	no	28.62	0	0	bin.94	d__Bacteria;p__Bacteroidota;c__Bacteroidia;o__Flavobacteriales;f__Flavobacteriaceae;g__MS024-2A;s__	5656	56	24	42	14	0	0	0	0	N/A	N/A	N/A	N/A	N/A	GCA_002384715.1	95	d__Bacteria;p__Bacteroidota;c__Bacteroidia;o__Flavobacteriales;f__Flavobacteriaceae;g__MS024-2A;s__MS024-2A sp002384715	98.52	0.37	d__Bacteria;p__Bacteroidota;c__Bacteroidia;o__Flavobacteriales;f__Flavobacteriaceae;g__MS024-2A;s__	taxonomic classification defined by topology and ANI	N/A	N/A	16.61	11	0.999997	N/A	na	na	na	na	na	1.85062	0.0240368	0.00495923	0.00128717	0.0141933	0.00290186	0.699795	0.0882591	0.00645627	0.020665
BSW_bin095	LQ_MAG	no	26.48	9.18	0	bin.95	d__Archaea;p__Nanoarchaeota;c__Nanoarchaeia;o__Woesearchaeales;f__CG08-08-20-14;g__;s__	5656	56	24	33	13	10	0	0	0	N/A	N/A	N/A	N/A	N/A	N/A	N/A	N/A	N/A	N/A	d__Archaea;p__Nanoarchaeota;c__Nanoarchaeia;o__Woesearchaeales;f__;g__;s__	taxonomic novelty determined using RED	N/A	N/A	21.96	11	0.689047	N/A	na	na	na	na	na	0.00748706	0.00226345	0.00193146	0.00157404	0.271272	0.310677	0.00168	0.000702916	0.00722547	0.012812
BSW_bin096	LQ_MAG	no	30.61	0	0	bin.96	d__Bacteria;p__Chloroflexota;c__Anaerolineae;o__UBA1429;f__UBA1429;g__;s__	5656	56	24	37	19	0	0	0	0	N/A	N/A	N/A	N/A	N/A	N/A	N/A	N/A	N/A	N/A	d__Bacteria;p__Chloroflexota;c__Anaerolineae;o__UBA1429;f__UBA1429;g__;s__	taxonomic classification fully defined by topology	N/A	N/A	27.04	11	0.747599	N/A	na	na	na	na	na	0.00275311	0.00826786	0.000872314	0.000881942	0.122308	0.126625	0.000746527	0.00236685	0.00346447	0.0188295
BSW_bin097	MQ_MAG	no	69.73	4.17	0	bin.97	d__Bacteria;p__Patescibacteria;c__Gracilibacteria;o__UBA1369;f__LOWO2-01-FULL-3;g__;s__	5656	56	24	18	37	1	0	0	0	N/A	N/A	N/A	N/A	N/A	N/A	N/A	N/A	N/A	N/A	d__Bacteria;p__Patescibacteria;c__Gracilibacteria;o__UBA1369;f__LOWO2-01-FULL-3;g__;s__	taxonomic novelty determined using RED	N/A	N/A	58.47	11	0.818863	N/A	na	na	na	na	na	0.00027947	0.0102034	0.000135607	0.000804478	0.00299893	0.0057817	8.68391e-05	0.00230259	0.0025973	0.0488511
BSW_bin098	na	no	0	0	0	bin.98	na	5656	56	24	56	0	0	0	0	0	na	na	na	na	na	na	na	na	na	na	na	na	na	na	na	na	na	na	na	na	na	na	na	0.108991	0.279006	0.1319	0.0211337	0.00260858	0.00115289	0.00262169	0.187522	0.0666947	0.00876918
BSW_bin099	MQ_MAG	no	50	0	0	bin.99	d__Bacteria;p__Bacteroidota;c__Bacteroidia;o__Flavobacteriales;f__Flavobacteriaceae;g__Lutibacter;s__	5656	56	24	44	12	0	0	0	0	N/A	N/A	N/A	N/A	N/A	GCA_004195315.1	95	d__Bacteria;p__Bacteroidota;c__Bacteroidia;o__Flavobacteriales;f__Flavobacteriaceae;g__Lutibacter;s__Lutibacter sp004195315	85.64	0.7	d__Bacteria;p__Bacteroidota;c__Bacteroidia;o__Flavobacteriales;f__Flavobacteriaceae;g__Lutibacter;s__	taxonomic classification defined by topology and ANI	N/A	GCA_002733285.1, s__Lutibacter sp002733285, 95.0, 80.08, 0.5; GCF_001543325.1, s__Lutibacter profundi, 95.0, 79.9, 0.53; GCF_900188355.1, s__Lutibacter flavus, 95.0, 79.83, 0.55; GCF_003384935.1, s__Lutibacter oceani, 95.0, 79.78, 0.54; GCF_900116115.1, s__Lutibacter maritimus, 95.0, 79.48, 0.52; GCF_004378585.1, s__Lutibacter jeungdoensis, 95.0, 79.33, 0.52; GCF_900188235.1, s__Lutibacter agaril…	60.67	11	0.97754	Genome not assigned to closest species as it falls outside its pre-defined ANI radius	na	na	na	na	na	0.00681667	0.0277171	0.0346822	0.687352	0.00904206	0.00671774	0.00137244	0.0165521	0.0532839	0.555831
BSW_bin100	HQ-MAG	no	95.83	0	0	bin.100	d__Bacteria;p__Actinobacteriota;c__Acidimicrobiia;o__IMCC26256;f__PALSA-555;g__;s__	5656	56	24	1	55	0	0	0	0	N/A	N/A	N/A	N/A	N/A	N/A	N/A	N/A	N/A	N/A	d__Bacteria;p__Actinobacteriota;c__Acidimicrobiia;o__IMCC26256;f__;g__;s__	taxonomic novelty determined using RED	N/A	N/A	91.47	11	0.78205	N/A	na	na	na	na	na	0.00753324	0.151251	0.134599	0.0138481	0.0994844	0.157482	0.0012077	0.0293	0.0193878	0.0325033
BSW_bin101	na	no	0	0	0	bin.101	na	5656	56	24	56	0	0	0	0	0	na	na	na	na	N/A	na	na	na	na	na	na	na	na	na	na	na	na	na	na	na	na	na	na	0.00281201	0.100504	0.180993	0.0125181	0.0262414	0.013401	0.000158327	0.0814066	0.0587772	0.0320472
BSW_bin102	MQ_MAG	no	59.85	0.46	0	bin.102	d__Bacteria;p__Planctomycetota;c__Phycisphaerae;o__SM23-33;f__SM23-33;g__;s__	5656	56	24	26	29	1	0	0	0	N/A	N/A	N/A	N/A	N/A	N/A	N/A	N/A	N/A	N/A	d__Bacteria;p__Planctomycetota;c__Phycisphaerae;o__SM23-33;f__SM23-33;g__;s__	taxonomic novelty determined using RED	N/A	N/A	50.62	11	0.773286	N/A	na	na	na	na	na	0.00789806	0.0276558	0.00257238	0.008053	0.335297	0.284485	0.00264627	0.00610094	0.0165072	0.153066
BSW_bin103	HQ-MAG	no	100	2.08	50	bin.103	d__Bacteria;p__Verrucomicrobiota;c__Verrucomicrobiae;o__Verrucomicrobiales;f__Akkermansiaceae;g__UBA1315;s__	5656	56	24	0	54	2	0	0	0	N/A	N/A	N/A	N/A	N/A	N/A	N/A	N/A	N/A	N/A	d__Bacteria;p__Verrucomicrobiota;c__Verrucomicrobiae;o__Verrucomicrobiales;f__Akkermansiaceae;g__UBA1315;s__	ANI	N/A	GCA_003820635.1, s__UBA1315 sp003820635, 95.0, 78.25, 0.27; GCA_007126655.1, s__UBA1315 sp007126655, 95.0, 78.04, 0.21; GCA_005787565.1, s__UBA1315 sp005787565, 95.0, 78.02, 0.16; GCA_002307065.1, s__UBA1315 sp002307065, 95.0, 76.88, 0.13; GCA_004294095.1, s__UBA1315 sp004294095, 95.0, 76.75, 0.06	88.57	11	0.901889	N/A	na	na	na	na	na	0.65103	0.146134	0.0465987	0.0156768	0.00691609	0.00917593	0.0286403	0.0520933	0.0175284	0.00917045
BSW_bin104	HQ-MAG	no	91.67	0	0	bin.104	d__Bacteria;p__Marinisomatota;c__UBA8477;o__UBA8477;f__;g__;s__	5656	56	24	3	53	0	0	0	0	N/A	N/A	N/A	N/A	N/A	N/A	N/A	N/A	N/A	N/A	d__Bacteria;p__Marinisomatota;c__;o__;f__;g__;s__	taxonomic novelty determined using RED	N/A	N/A	87.6	11	0.696648	N/A	na	na	na	na	na	0.00167804	0.00293582	0.0020205	0.0272205	0.0665657	0.00679903	0.000277582	0.00195217	0.00946929	0.0833518
BSW_bin105	HQ-MAG	no	95.83	4.17	100	bin.105	d__Bacteria;p__Chloroflexota;c__Anaerolineae;o__Anaerolineales;f__UBA11858;g__UBA11858;s__	5656	56	24	1	54	1	0	0	0	N/A	N/A	N/A	N/A	N/A	GCA_003513015.1	95	d__Bacteria;p__Chloroflexota;c__Anaerolineae;o__Anaerolineales;f__UBA11858;g__UBA11858;s__UBA11858 sp003513015	76.05	0.07	d__Bacteria;p__Chloroflexota;c__Anaerolineae;o__Anaerolineales;f__UBA11858;g__;s__	taxonomic classification defined by topology and ANI	N/A	N/A	86.05	11	0.869373	N/A	na	na	na	na	na	0.00296651	0.0243517	0.00154249	0.00761329	0.0994933	0.1076	0.000805483	0.00897521	0.0130529	0.153246
BSW_bin106	HQ-MAG	no	95.83	0	0	bin.106	d__Bacteria;p__Proteobacteria;c__Alphaproteobacteria;o__Rhodobacterales;f__Rhodobacteraceae;g__UBA5972;s__UBA5972 sp002430125	5656	56	24	1	55	0	0	0	0	GCA_002430125.1	95	d__Bacteria;p__Proteobacteria;c__Alphaproteobacteria;o__Rhodobacterales;f__Rhodobacteraceae;g__UBA5972;s__UBA5972 sp002430125	99.54	0.86	GCA_002430125.1	95	d__Bacteria;p__Proteobacteria;c__Alphaproteobacteria;o__Rhodobacterales;f__Rhodobacteraceae;g__UBA5972;s__UBA5972 sp002430125	99.54	0.86	d__Bacteria;p__Proteobacteria;c__Alphaproteobacteria;o__Rhodobacterales;f__Rhodobacteraceae;g__;s__	taxonomic classification defined by topology and ANI	topological placement and ANI have congruent species assignments	N/A	94.54	11	N/A	N/A	na	na	na	na	na	0.191966	0.346116	0.378136	2.39204	0.0743668	0.010408	0.0560591	0.194843	0.257452	2.49013
BSW_bin107	LQ_MAG	no	16.67	0	0	bin.107	d__Bacteria;p__Campylobacterota;c__Campylobacteria;o__Campylobacterales;f__Sulfurimonadaceae;g__Sulfurimonas;s__	5656	56	24	52	4	0	0	0	0	N/A	N/A	N/A	N/A	N/A	N/A	N/A	N/A	N/A	N/A	d__Bacteria;p__Campylobacterota;c__Campylobacteria;o__Campylobacterales;f__Sulfurimonadaceae;g__Sulfurimonas;s__	taxonomic classification fully defined by topology	N/A	N/A	18.13	11	0.926211	N/A	na	na	na	na	na	0.00465281	0.0127875	0.00113874	0.0016098	0.271482	0.022164	0.00107314	0.00267471	0.0165484	0.111457
BSW_bin108	HQ-MAG	no	95.83	4.17	0	bin.108	d__Bacteria;p__Cyanobacteria;c__Cyanobacteriia;o__PCC-6307;f__Cyanobiaceae;g__WH-5701;s__	5656	56	24	1	54	1	0	0	0	N/A	N/A	N/A	N/A	N/A	GCF_002252635.1	95	d__Bacteria;p__Cyanobacteria;c__Cyanobacteriia;o__PCC-6307;f__Cyanobiaceae;g__WH-5701;s__WH-5701 sp002252635	90.41	0.87	d__Bacteria;p__Cyanobacteria;c__Cyanobacteriia;o__PCC-6307;f__Cyanobiaceae;g__WH-5701;s__	taxonomic classification defined by topology and ANI	N/A	GCA_003249115.1, s__WH-5701 sp003249115, 95.0, 81.61, 0.63; GCF_000153045.1, s__WH-5701 sp000153045, 95.0, 80.95, 0.66; GCF_002252625.1, s__WH-5701 sp002252625, 95.0, 80.66, 0.63; GCF_001885215.1, s__WH-5701 sp001885215, 95.0, 80.39, 0.62	81.85	11	0.972429	Genome not assigned to closest species as it falls outside its pre-defined ANI radius	na	na	na	na	na	0.430293	0.0968232	0.0257368	0.00430641	0.0141484	0.028727	0.0104429	0.0475708	0.0116665	0.0065
BSW_bin109	MQ_MAG	no	50.38	0	0	bin.109	d__Bacteria;p__Bacteroidota;c__Rhodothermia;o__Rhodothermales;f__UBA10348;g__UBA10348;s__	5656	56	24	36	20	0	0	0	0	N/A	N/A	N/A	N/A	N/A	N/A	N/A	N/A	N/A	N/A	d__Bacteria;p__Bacteroidota;c__Rhodothermia;o__Rhodothermales;f__UBA10348;g__;s__	taxonomic novelty determined using RED	N/A	N/A	47.12	11	0.903236	N/A	na	na	na	na	na	0.00772205	0.0575553	0.0735284	2.35681	0.0845424	0.0137512	0.0013154	0.125981	0.384353	0.347772
BSW_bin110	MQ_MAG	no	95.83	5.21	100	bin.110	d__Bacteria;p__Bacteroidota;c__Bacteroidia;o__Bacteroidales;f__FEN-979;g__QYOJ01;s__	5656	56	24	1	52	3	0	0	0	N/A	N/A	N/A	N/A	N/A	GCA_007280875.1	95	d__Bacteria;p__Bacteroidota;c__Bacteroidia;o__Bacteroidales;f__FEN-979;g__QYOJ01;s__QYOJ01 sp007280875	77.29	0.24	d__Bacteria;p__Bacteroidota;c__Bacteroidia;o__Bacteroidales;f__FEN-979;g__;s__	taxonomic classification defined by topology and ANI	N/A	N/A	91.19	11	0.934691	N/A	na	na	na	na	na	0.00558163	0.0224494	0.00172104	0.0165238	0.145067	0.20914	0.00147435	0.00453913	0.0223646	0.330623
BSW_bin111	MQ_MAG	hgc+	87.04	0	0	bin.111	d__Bacteria;p__Chloroflexota;c__Anaerolineae;o__Anaerolineales;f__UBA11858;g__J130;s__	5656	56	24	4	52	0	0	0	0	N/A	N/A	N/A	N/A	N/A	N/A	N/A	N/A	N/A	N/A	d__Bacteria;p__Chloroflexota;c__Anaerolineae;o__Anaerolineales;f__UBA11858;g__;s__	taxonomic novelty determined using RED	N/A	N/A	90.38	11	0.876754	N/A	MISEIPESMKQTTSQITLANRWDHILARWAINRNGHRVDPGIYALGNPNPDSPVFVTGNYSLSFDALRSQLKGVDGYILALDTKGINVWCAAGKGTFGTDELVHRIEVTQLKEIVKHRDLILPQLGAPGVAAHEVRKRSKFKVIYGPVRADDLPEYLERGETTLEMRRVRFPLRDRITLIPVELVFVLLPLLILGFGLRHFGAVAAILAGVVLFPILMPWIPTPNFSTKGYFLGGFVALPFVWTAFLGNPGEAFWLRAAWALTFALLMPPITAYLSLNFTGSTTSTSRTGVKSEISTYAPSMAWLFGAGVVLNIALVLFRFLGGKA	MIDAYAVNTLEFFPALCTGCGVCVDVCPHAVFAQNERTVTLERPAACMECGACQLNCPFDAIKVESGVGCAAAMFRAALLKLDESSCGETCG	na	na	BSW_018	0.00157423	0.00364656	0.000444143	0.00348276	0.0980172	0.0359668	0.000442476	0.00109212	0.00641283	0.0281375
BSW_bin112	na	no	0	0	0	bin.112	na	5656	56	24	56	0	0	0	0	0	na	na	na	na	na	na	na	na	na	na	na	na	na	na	na	na	na	na	na	na	na	na	na	0.00444141	0.00674643	0.00216564	0.00707188	0.198271	0.0266505	0.000720095	0.00222675	0.0151876	0.164094
BSW_bin113	LQ_MAG	no	7.15	0	0	bin.113	d__Bacteria;p__Bacteroidota;c__Bacteroidia;o__Flavobacteriales;f__UA16;g__;s__	5656	56	24	49	7	0	0	0	0	N/A	N/A	N/A	N/A	N/A	N/A	N/A	N/A	N/A	N/A	d__Bacteria;p__Bacteroidota;c__Bacteroidia;o__Flavobacteriales;f__UA16;g__;s__	taxonomic classification fully defined by topology	N/A	N/A	18.51	11	0.811732	N/A	na	na	na	na	na	0.356542	0.115976	0.0750252	0.024966	0.00571752	0.00336357	0.0418862	0.139442	0.132596	0.0109553
BSW_bin114	MQ_MAG	no	66.67	0	0	bin.114	d__Bacteria;p__Actinobacteriota;c__Actinomycetia;o__Nanopelagicales;f__Nanopelagicaceae;g__AAA044-D11;s__	5656	56	24	29	27	0	0	0	0	N/A	N/A	N/A	N/A	N/A	N/A	N/A	N/A	N/A	N/A	d__Bacteria;p__Actinobacteriota;c__Actinomycetia;o__Nanopelagicales;f__Nanopelagicaceae;g__;s__	taxonomic novelty determined using RED	N/A	N/A	69.5	11	0.953205	N/A	na	na	na	na	na	0.00300918	0.00548682	0.0227558	0.034731	0.00228756	0.00099575	0.000729126	0.00988227	0.0148417	0.0442893
BSW_bin115	HQ-MAG	no	100	0	0	bin.115	d__Bacteria;p__Bacteroidota;c__Bacteroidia;o__Flavobacteriales;f__Schleiferiaceae;g__TMED14;s__TMED14 sp001438205	5656	56	24	0	56	0	0	0	0	GCA_001438205.1	95	d__Bacteria;p__Bacteroidota;c__Bacteroidia;o__Flavobacteriales;f__Schleiferiaceae;g__TMED14;s__TMED14 sp001438205	99.92	0.96	GCA_001438205.1	95	d__Bacteria;p__Bacteroidota;c__Bacteroidia;o__Flavobacteriales;f__Schleiferiaceae;g__TMED14;s__TMED14 sp001438205	99.92	0.96	d__Bacteria;p__Bacteroidota;c__Bacteroidia;o__Flavobacteriales;f__Schleiferiaceae;g__TMED14;s__	taxonomic classification defined by topology and ANI	topological placement and ANI have congruent species assignments	GCA_002381225.1, s__TMED14 sp002381225, 95.0, 78.08, 0.31; GCA_003444795.1, s__TMED14 sp003444795, 95.0, 77.62, 0.28; GCA_003507115.1, s__TMED14 sp003507115, 95.0, 77.36, 0.28	97.04	11	N/A	N/A	na	na	na	na	na	0.00804906	0.00753549	0.00675735	0.00260957	0.000549443	3.27278e-05	4.70503e-05	0.0133619	0.00527792	0.00125617
BSW_bin116	HQ-MAG	no	92.19	0	0	bin.116	d__Bacteria;p__Bacteroidota;c__Bacteroidia;o__Flavobacteriales;f__Flavobacteriaceae;g__CG1-02-35-72;s__	5656	56	24	5	51	0	0	0	0	N/A	N/A	N/A	N/A	N/A	GCA_002793215.1	95	d__Bacteria;p__Bacteroidota;c__Bacteroidia;o__Flavobacteriales;f__Flavobacteriaceae;g__CG1-02-35-72;s__CG1-02-35-72 sp002793215	77.79	0.37	d__Bacteria;p__Bacteroidota;c__Bacteroidia;o__Flavobacteriales;f__Flavobacteriaceae;g__;s__	taxonomic classification defined by topology and ANI	N/A	N/A	84.56	11	0.93286	N/A	na	na	na	na	na	0.0329627	0.0688726	0.0506532	3.53017	0.0802133	0.02265	0.00959798	0.051083	0.309026	3.66584
BSW_bin117	MQ_MAG	no	50.46	0	0	bin.117	d__Bacteria;p__Actinobacteriota;c__Actinomycetia;o__Nanopelagicales;f__Nanopelagicaceae;g__AAA044-D11;s__AAA044-D11 sp002340925	5656	56	24	39	17	0	0	0	0	GCA_002340925.1	95	d__Bacteria;p__Actinobacteriota;c__Actinomycetia;o__Nanopelagicales;f__Nanopelagicaceae;g__AAA044-D11;s__AAA044-D11 sp002340925	99.1	0.85	GCA_002340925.1	95	d__Bacteria;p__Actinobacteriota;c__Actinomycetia;o__Nanopelagicales;f__Nanopelagicaceae;g__AAA044-D11;s__AAA044-D11 sp002340925	99.1	0.85	d__Bacteria;p__Actinobacteriota;c__Actinomycetia;o__Nanopelagicales;f__Nanopelagicaceae;g__AAA044-D11;s__	taxonomic classification defined by topology and ANI	topological placement and ANI have congruent species assignments	GCA_000485495.1, s__AAA044-D11 sp000485495, 95.0, 83.0, 0.67; GCA_007280395.1, s__AAA044-D11 sp007280395, 95.0, 80.57, 0.43; GCA_002367715.1, s__AAA044-D11 sp002367715, 95.0, 80.21, 0.4	57.04	11	N/A	N/A	na	na	na	na	na	0.395217	0.0399627	0.0107159	0.00208468	0.00500787	0.000897656	0.25928	0.0439065	0.0242185	0.00722925
BSW_bin118	LQ_MAG	no	16.67	0	0	bin.118	d__Bacteria;p__Bdellovibrionota;c__Oligoflexia;o__Oligoflexales;f__;g__;s__	5656	56	24	52	4	0	0	0	0	N/A	N/A	N/A	N/A	N/A	N/A	N/A	N/A	N/A	N/A	d__Bacteria;p__Bdellovibrionota;c__Oligoflexia;o__Oligoflexales;f__;g__;s__	taxonomic novelty determined using RED	N/A	N/A	17.3	11	0.68853	N/A	na	na	na	na	na	0.0749159	0.595489	0.48182	0.0176579	0.0016381	0.000701507	0.00101068	0.167086	0.0588099	0.0134406
BSW_bin119	MQ_MAG	no	66.15	0	0	bin.119	d__Bacteria;p__Chloroflexota;c__Anaerolineae;o__Anaerolineales;f__Anaerolineaceae;g__;s__	5656	56	24	19	37	0	0	0	0	N/A	N/A	N/A	N/A	N/A	N/A	N/A	N/A	N/A	N/A	d__Bacteria;p__Chloroflexota;c__Anaerolineae;o__Anaerolineales;f__Anaerolineaceae;g__;s__	taxonomic novelty determined using RED	N/A	N/A	63.75	11	0.844687	N/A	na	na	na	na	na	0.00827483	0.0340178	0.0027398	0.0183288	0.463259	0.207872	0.00212981	0.00826545	0.032106	0.208164
BSW_bin120	LQ_MAG	no	60.19	50	35	bin.120	d__Bacteria;p__Marinisomatota;c__UBA8477;o__UBA8477;f__UBA8477;g__;s__	5656	56	24	37	10	5	3	1	0	N/A	N/A	N/A	N/A	N/A	N/A	N/A	N/A	N/A	N/A	d__Bacteria;p__Marinisomatota;c__;o__;f__;g__;s__	taxonomic novelty determined using RED	N/A	N/A	29.46	11	0.717247	Genome has more than 45.0% of markers with multiple hits	na	na	na	na	na	0.0125506	0.0470515	0.0502267	0.479753	0.512335	0.14169	0.00336252	0.0550739	0.0922786	0.718119
BSW_bin121	MQ_MAG	no	86.74	0	0	bin.121	d__Bacteria;p__Verrucomicrobiota;c__Verrucomicrobiae;o__Chthoniobacterales;f__Terrimicrobiaceae;g__;s__	5656	56	24	5	51	0	0	0	0	N/A	N/A	N/A	N/A	N/A	N/A	N/A	N/A	N/A	N/A	d__Bacteria;p__Verrucomicrobiota;c__Verrucomicrobiae;o__Chthoniobacterales;f__Terrimicrobiaceae;g__;s__	taxonomic novelty determined using RED	N/A	N/A	67.02	11	0.860016	N/A	na	na	na	na	na	0.0104074	0.883123	0.725049	0.033268	0.102263	0.166053	0.000729788	0.0661956	0.0278727	0.0100949
BSW_bin122	LQ_MAG	no	46.76	0	0	bin.122	d__Bacteria;p__Chloroflexota;c__Anaerolineae;o__UBA3071;f__CG2-30-64-16;g__;s__	5656	56	24	37	19	0	0	0	0	N/A	N/A	N/A	N/A	N/A	N/A	N/A	N/A	N/A	N/A	d__Bacteria;p__Chloroflexota;c__Anaerolineae;o__UBA3071;f__;g__;s__	taxonomic novelty determined using RED	N/A	N/A	47.78	11	0.834669	N/A	na	na	na	na	na	0.00818568	0.0299843	0.00198041	0.00605113	0.391764	0.343311	0.00214904	0.00723549	0.0139743	0.102878
BSW_bin123	MQ_MAG	no	59.94	0	0	bin.123	d__Archaea;p__Thermoproteota;c__Nitrososphaeria;o__Nitrososphaerales;f__Nitrosopumilaceae;g__Nitrosopumilus;s__	5656	56	24	24	32	0	0	0	0	N/A	N/A	N/A	N/A	N/A	GCF_000299395.1	95	d__Archaea;p__Thermoproteota;c__Nitrososphaeria;o__Nitrososphaerales;f__Nitrosopumilaceae;g__Nitrosopumilus;s__Nitrosopumilus sediminis	83.67	0.84	d__Archaea;p__Thermoproteota;c__Nitrososphaeria;o__Nitrososphaerales;f__Nitrosopumilaceae;g__Nitrosopumilus;s__	taxonomic classification defined by topology and ANI	N/A	GCA_002788515.1, s__Nitrosopumilus sp002788515, 95.0, 82.23, 0.62; GCA_001510275.1, s__Nitrosopumilus sp001510275, 95.0, 81.71, 0.66; GCF_000242875.2, s__Nitrosopumilus salaria, 95.0, 81.32, 0.56; GCA_001543015.1, s__Nitrosopumilus sp001543015, 95.0, 81.24, 0.73; GCF_000956175.1, s__Nitrosopumilus adriaticus, 95.0, 80.86, 0.71; GCA_007036605.1, s__Nitrosopumilus sp007036605, 95.0, 80.68, 0.39; GC…	47.79	11	0.97615	Genome not assigned to closest species as it falls outside its pre-defined ANI radius	na	na	na	na	na	0.0873751	0.333477	1.74349	0.528235	4.30572	1.89038	0.0219117	0.367067	0.674764	1.68318
BSW_bin124	LQ_MAG	no	78.12	14.37	80	bin.124	d__Bacteria;p__Proteobacteria;c__Alphaproteobacteria;o__Pelagibacterales;f__Pelagibacteraceae;g__Pelagibacter;s__	5656	56	24	6	37	12	1	0	0	N/A	N/A	N/A	N/A	N/A	GCF_000012345.1	95	d__Bacteria;p__Proteobacteria;c__Alphaproteobacteria;o__Pelagibacterales;f__Pelagibacteraceae;g__Pelagibacter;s__Pelagibacter ubique	84.9	0.74	d__Bacteria;p__Proteobacteria;c__Alphaproteobacteria;o__Pelagibacterales;f__Pelagibacteraceae;g__Pelagibacter;s__	taxonomic classification defined by topology and ANI	N/A	GCF_000472565.1, s__Pelagibacter ubique_C, 95.0, 79.27, 0.53; GCF_000472605.1, s__Pelagibacter ubique_L, 95.0, 79.1, 0.5; GCA_003279685.1, s__Pelagibacter sp003279685, 95.0, 78.95, 0.49; GCA_002170275.2, s__Pelagibacter sp002170275, 95.0, 78.84, 0.38; GCA_003282895.1, s__Pelagibacter sp003282895, 95.0, 78.77, 0.38; GCA_003279715.1, s__Pelagibacter sp003279715, 95.0, 78.74, 0.41; GCA_003282975.1, …	42.04	11	0.978845	Genome has more than 23.3% of markers with multiple hits	na	na	na	na	na	1.57194	2.21652	0.843343	0.787406	0.111231	0.0246685	0.10794	1.8342	1.04597	0.224528
BSW_bin125	LQ_MAG	no	78.59	8.33	50	bin.125	d__Bacteria;p__Actinobacteriota;c__Actinomycetia;o__Nanopelagicales;f__S36-B12;g__UBA11398;s__	5656	56	24	15	39	2	0	0	0	N/A	N/A	N/A	N/A	N/A	N/A	N/A	N/A	N/A	N/A	d__Bacteria;p__Actinobacteriota;c__Actinomycetia;o__Nanopelagicales;f__S36-B12;g__;s__	taxonomic novelty determined using RED	N/A	N/A	61.55	11	0.854685	N/A	na	na	na	na	na	0.465388	0.255585	0.20834	0.0330879	0.0284262	0.0272592	0.0252012	0.8218	0.909379	0.0430818
BSW_bin126	MQ_MAG	no	100	8.33	0	bin.126	d__Bacteria;p__Myxococcota;c__UBA9042;o__PWKZ01;f__;g__;s__	5656	56	24	0	54	2	0	0	0	N/A	N/A	N/A	N/A	N/A	N/A	N/A	N/A	N/A	N/A	d__Bacteria;p__Myxococcota;c__UBA9042;o__;f__;g__;s__	taxonomic novelty determined using RED	N/A	N/A	86.75	11	0.574579	N/A	na	na	na	na	na	0.00587192	0.00358182	0.000751977	0.00119997	0.279774	0.200213	0.00120692	0.000824188	0.00650138	0.0641169
BSW_bin127	LQ_MAG	hgc+	100	27.14	76.47	bin.127	d__Bacteria;p__Desulfobacterota;c__Desulfobacteria;o__Desulfatiglandales;f__NaphS2;g__NaphS2;s__	5656	56	24	0	41	14	1	0	0	N/A	N/A	N/A	N/A	N/A	GCF_000179315.1	95	d__Bacteria;p__Desulfobacterota;c__Desulfobacteria;o__Desulfatiglandales;f__NaphS2;g__NaphS2;s__NaphS2 sp000179315	78.22	0.2	d__Bacteria;p__Desulfobacterota;c__Desulfobacteria;o__Desulfatiglandales;f__NaphS2;g__;s__	taxonomic classification defined by topology and ANI	N/A	N/A	67.46	11	0.924592	Genome has more than 20.8% of markers with multiple hits	MDQPFVEGSVETKVGRVPRVSSTLTWADRFGSIKARWGVGRMHFAVDPGLYALGNPSENSRVFVTANYKMSFDRLREALTAHDAWILVLDTNGINVWCAAGKGTFGTKELVSRIASSSLTQIVVHRELILPQLSGPGIAAHLVKKQSGFKVIYGPIASSDLPLFLDAGCKAIPAMRKKTFSIRERTVLIPVELVSTLKWSLLVLPCLFFLGGFGGEGGFWTGAMRYGLFAVVAFLCAIAAGAVFTPILLPWLPGRAFSFKGLIMGLITAILIAVFWPGHFNDWAGRSGIFAWLFLIPAISAYLAMNFTGASTYTSLSGVRKEMKWAVPLEIAGGTAGLVLWIIALFVA	MENFVYLRDVVTLALDQEKCVGCGMCLIVCPQAVLSMHNGSARVENRDQCMECGACSRNCPTEAVTVQAGVGCAAAVINSALGRDGSSCCCVIETDNGATGGGIKTGPTGSSGCC	na	na	BSW_020	0.0246564	0.101324	0.0116653	0.0307263	0.633428	1.43083	0.00778072	0.0380566	0.0591029	0.500488
BSW_bin128	HQ-MAG	no	99.54	0	0	bin.128	d__Bacteria;p__Chloroflexota;c__Anaerolineae;o__Anaerolineales;f__EnvOPS12;g__;s__	5656	56	24	1	55	0	0	0	0	N/A	N/A	N/A	N/A	N/A	N/A	N/A	N/A	N/A	N/A	d__Bacteria;p__Chloroflexota;c__Anaerolineae;o__Anaerolineales;f__EnvOPS12;g__;s__	taxonomic novelty determined using RED	N/A	N/A	89.25	11	0.841816	N/A	na	na	na	na	na	0.00301105	0.0040316	0.00033132	0.00383507	0.167639	0.109669	0.000709986	0.00101453	0.00672844	0.0355751
BSW_bin129	LQ_MAG	no	72.63	35.94	83.33	bin.129	d__Bacteria;p__Cyanobacteria;c__Cyanobacteriia;o__PCC-6307;f__Cyanobiaceae;g__Cyanobium_A;s__	5656	56	24	20	20	15	1	0	0	N/A	N/A	N/A	N/A	N/A	GCF_003011885.1	95	d__Bacteria;p__Cyanobacteria;c__Cyanobacteriia;o__PCC-6307;f__Cyanobiaceae;g__Cyanobium_A;s__Cyanobium_A usitatum	88.45	0.54	d__Bacteria;p__Cyanobacteria;c__Cyanobacteriia;o__PCC-6307;f__Cyanobiaceae;g__Cyanobium_A;s__	taxonomic classification defined by topology and ANI	N/A	GCF_002252665.1, s__Cyanobium_A sp002252665, 95.0, 82.6, 0.57; GCA_007135755.1, s__Cyanobium_A sp007135755, 95.0, 80.15, 0.45; GCF_900088535.1, s__Cyanobium_A sp900088535, 95.0, 79.96, 0.4; GCF_000155635.1, s__Cyanobium_A sp000155635, 95.0, 79.82, 0.4; GCF_001039265.1, s__Cyanobium_A sp001039265, 95.0, 79.78, 0.41; GCA_002396505.1, s__Cyanobium_A sp002396505, 95.0, 78.54, 0.32	37.14	11	0.97982	Genome has more than 40.0% of markers with multiple hits	na	na	na	na	na	4.27879	1.59299	0.464467	0.0833524	0.286572	0.558526	0.267958	0.633562	0.236675	0.127664
BSW_bin130	HQ-MAG	no	95.83	0	0	bin.130	d__Bacteria;p__Actinobacteriota;c__Actinomycetia;o__Nanopelagicales;f__S36-B12;g__UBA4592;s__UBA4592 sp002365735	5656	56	24	1	55	0	0	0	0	GCA_002365735.1	95	d__Bacteria;p__Actinobacteriota;c__Actinomycetia;o__Nanopelagicales;f__S36-B12;g__UBA4592;s__UBA4592 sp002365735	99.04	0.86	GCA_002365735.1	95	d__Bacteria;p__Actinobacteriota;c__Actinomycetia;o__Nanopelagicales;f__S36-B12;g__UBA4592;s__UBA4592 sp002365735	99.04	0.86	d__Bacteria;p__Actinobacteriota;c__Actinomycetia;o__Nanopelagicales;f__S36-B12;g__UBA4592;s__	taxonomic classification defined by topology and ANI	topological placement and ANI have congruent species assignments	GCA_002390705.1, s__UBA4592 sp002390705, 95.0, 88.28, 0.81; GCA_002469525.1, s__UBA4592 sp002469525, 95.0, 79.53, 0.21	82.86	11	N/A	N/A	na	na	na	na	na	0.208265	10.6718	2.57594	0.40118	1.49309	1.77664	0.0176429	0.647993	5.05674	3.69224
BSW_bin131	MQ_MAG	no	54.12	4.17	0	bin.131	d__Bacteria;p__KSB1;c__UBA2214;o__UBA2214;f__Zgenome-0027;g__;s__	5656	56	24	19	33	4	0	0	0	N/A	N/A	N/A	N/A	N/A	N/A	N/A	N/A	N/A	N/A	d__Bacteria;p__KSB1;c__UBA2214;o__UBA2214;f__Zgenome-0027;g__;s__	taxonomic novelty determined using RED	N/A	N/A	34.8	11	0.816742	N/A	na	na	na	na	na	0.0051589	0.0108729	0.00162691	0.00582019	0.31659	0.143497	0.00121411	0.00191561	0.0106279	0.0372262
BSW_bin132	LQ_MAG	no	29.36	0	0	bin.132	d__Bacteria;p__Proteobacteria;c__Alphaproteobacteria;o__Rhodobacterales;f__Rhodobacteraceae;g__Roseicyclus;s__	5656	56	24	29	27	0	0	0	0	N/A	N/A	N/A	N/A	N/A	GCF_003148775.1	95	d__Bacteria;p__Proteobacteria;c__Alphaproteobacteria;o__Rhodobacterales;f__Rhodobacteraceae;g__Roseicyclus;s__Roseicyclus mahoneyensis	81.09	0.57	d__Bacteria;p__Proteobacteria;c__Alphaproteobacteria;o__Rhodobacterales;f__Rhodobacteraceae;g__Roseicyclus;s__	taxonomic classification defined by topology and ANI	N/A	GCF_000590925.1, s__Roseicyclus elongatum, 95.0, 78.62, 0.44; GCA_001314805.1, s__Roseicyclus sp001314805, 95.0, 78.33, 0.4; GCF_004751985.1, s__Roseicyclus sp004751985, 95.0, 77.4, 0.04; GCF_001650845.1, s__Roseicyclus sp001650845, 95.0, 77.13, 0.34	25.95	11	0.979459	N/A	na	na	na	na	na	0.820212	0.184111	0.0811706	0.0129577	0.0137049	0.0163782	0.0331829	0.131676	0.0440402	0.0194876
BSW_bin133	LQ_MAG	no	33.33	4.17	0	bin.133	d__Bacteria;p__Campylobacterota;c__Campylobacteria;o__Campylobacterales;f__Sulfurimonadaceae;g__Sulfurimonas;s__	5656	56	24	48	7	1	0	0	0	N/A	N/A	N/A	N/A	N/A	N/A	N/A	N/A	N/A	N/A	d__Bacteria;p__Campylobacterota;c__Campylobacteria;o__Campylobacterales;f__Sulfurimonadaceae;g__Sulfurimonas;s__	ANI	N/A	GCA_002732645.1, s__Sulfurimonas sp002732645, 95.0, 78.09, 0.14; GCA_001873135.1, s__Sulfurimonas sp001873135, 95.0, 77.99, 0.34; GCA_002781365.1, s__Sulfurimonas sp002781365, 95.0, 77.9, 0.34; GCF_000242915.1, s__Sulfurimonas gotlandica, 95.0, 77.87, 0.32; GCA_001829625.1, s__Sulfurimonas sp001829625, 95.0, 77.57, 0.21; GCA_001829715.1, s__Sulfurimonas sp001829715, 95.0, 77.3, 0.19; GCA_00242808…	38.08	11	0.944741	N/A	na	na	na	na	na	0.130391	0.240504	0.0930339	0.321554	6.21744	0.792858	0.0322497	0.0781751	0.557427	6.13717
BSW_bin134	MQ_MAG	no	51.04	0	0	bin.134	d__Bacteria;p__Proteobacteria;c__Gammaproteobacteria;o__Pseudomonadales;f__Pseudohongiellaceae;g__UBA9145;s__	5656	56	24	41	15	0	0	0	0	N/A	N/A	N/A	N/A	N/A	GCA_002401885.1	95	d__Bacteria;p__Proteobacteria;c__Gammaproteobacteria;o__Pseudomonadales;f__Pseudohongiellaceae;g__UBA9145;s__UBA9145 sp002401885	85.5	0.74	d__Bacteria;p__Proteobacteria;c__Gammaproteobacteria;o__Pseudomonadales;f__Pseudohongiellaceae;g__UBA9145;s__	taxonomic classification defined by topology and ANI	N/A	GCA_003483155.1, s__UBA9145 sp003483155, 95.0, 77.99, 0.28; GCA_002402175.1, s__UBA9145 sp002402175, 95.0, 76.66, 0.08	57.38	11	0.989797	Genome not assigned to closest species as it falls outside its pre-defined ANI radius	na	na	na	na	na	0.0696848	0.502045	0.422232	0.048246	0.00986142	0.00081773	0.00110438	0.559301	0.13906	0.0184582
BSW_bin135	MQ_MAG	no	67.19	0	0	bin.135	d__Bacteria;p__Actinobacteriota;c__Actinomycetia;o__Nanopelagicales;f__Nanopelagicaceae;g__Planktophila;s__	5656	56	24	36	20	0	0	0	0	N/A	N/A	N/A	N/A	N/A	GCA_003569265.1	95	d__Bacteria;p__Actinobacteriota;c__Actinomycetia;o__Nanopelagicales;f__Nanopelagicaceae;g__Planktophila;s__Planktophila sp003569265	88.81	0.57	d__Bacteria;p__Actinobacteriota;c__Actinomycetia;o__Nanopelagicales;f__Nanopelagicaceae;g__Planktophila;s__	taxonomic classification defined by topology and ANI	N/A	GCF_002288185.1, s__Planktophila vernalis, 95.0, 87.82, 0.91; GCF_002284895.1, s__Planktophila sp002284895, 95.0, 86.99, 0.93; GCA_000378885.1, s__Planktophila sp000378885, 95.0, 86.84, 0.81; GCA_005789205.1, s__Planktophila sp005789205, 95.0, 86.09, 0.71; GCA_007279945.1, s__Planktophila sp007279945, 95.0, 78.44, 0.39; GCA_001438925.1, s__Planktophila sp001438925, 95.0, 78.1, 0.31; GCF_002288365…	61.45	11	0.985835	Genome not assigned to closest species as it falls outside its pre-defined ANI radius	na	na	na	na	na	0.0121204	0.0125212	0.0432344	0.0795224	0.00133001	0.000548852	0.00894146	0.0598609	0.0570436	0.152461
BSW_bin136	LQ_MAG	no	42.36	0	0	bin.136	d__Bacteria;p__Proteobacteria;c__Gammaproteobacteria;o__Burkholderiales;f__Burkholderiaceae;g__RS62;s__RS62 sp000496475	5656	56	24	39	17	0	0	0	0	GCF_000496475.1	95	d__Bacteria;p__Proteobacteria;c__Gammaproteobacteria;o__Burkholderiales;f__Burkholderiaceae;g__RS62;s__RS62 sp000496475	98.44	0.89	GCF_000496475.1	95	d__Bacteria;p__Proteobacteria;c__Gammaproteobacteria;o__Burkholderiales;f__Burkholderiaceae;g__RS62;s__RS62 sp000496475	98.44	0.89	d__Bacteria;p__Proteobacteria;c__Gammaproteobacteria;o__Burkholderiales;f__Burkholderiaceae;g__RS62;s__	taxonomic classification defined by topology and ANI	topological placement and ANI have congruent species assignments	GCA_002340675.1, s__RS62 sp002340675, 95.0, 77.54, 0.07	40.24	11	N/A	N/A	na	na	na	na	na	0.0695517	0.505034	0.459838	0.0279404	0.00314126	0.00220265	0.0021744	0.488861	0.15044	0.00980521
BSW_bin137	LQ_MAG	no	12.88	0	0	bin.137	d__Bacteria;p__Myxococcota;c__UBA9042;o__PWKZ01;f__;g__;s__	5656	56	24	52	4	0	0	0	0	N/A	N/A	N/A	N/A	N/A	N/A	N/A	N/A	N/A	N/A	d__Bacteria;p__Myxococcota;c__UBA9042;o__;f__;g__;s__	taxonomic novelty determined using RED	N/A	N/A	21.29	11	0.588818	N/A	na	na	na	na	na	0.00517972	0.00458881	0.00191334	0.00241805	0.237611	0.304188	0.00141996	0.00119644	0.00626001	0.0398496
BSW_bin138	LQ_MAG	no	15.15	0	0	bin.138	d__Bacteria;p__Planctomycetota;c__Phycisphaerae;o__Phycisphaerales;f__Phycisphaeraceae;g__;s__	5656	56	24	46	10	0	0	0	0	N/A	N/A	N/A	N/A	N/A	N/A	N/A	N/A	N/A	N/A	d__Bacteria;p__Planctomycetota;c__Phycisphaerae;o__Phycisphaerales;f__Phycisphaeraceae;g__;s__	taxonomic novelty determined using RED	N/A	N/A	18.95	11	0.81862	N/A	na	na	na	na	na	0.00142549	0.0185053	0.00074551	0.00364975	0.0454215	0.0400609	0.000336052	0.00345101	0.00907966	0.0765207
BSW_bin139	MQ_MAG	no	50	0	0	bin.139	d__Bacteria;p__Bacteroidota;c__Bacteroidia;o__Flavobacteriales;f__Flavobacteriaceae;g__Lutibacter;s__	5656	56	24	44	12	0	0	0	0	N/A	N/A	N/A	N/A	N/A	GCA_004195315.1	95	d__Bacteria;p__Bacteroidota;c__Bacteroidia;o__Flavobacteriales;f__Flavobacteriaceae;g__Lutibacter;s__Lutibacter sp004195315	84.7	0.62	d__Bacteria;p__Bacteroidota;c__Bacteroidia;o__Flavobacteriales;f__Flavobacteriaceae;g__Lutibacter;s__	taxonomic classification defined by topology and ANI	N/A	GCA_002733285.1, s__Lutibacter sp002733285, 95.0, 80.3, 0.67; GCF_001543325.1, s__Lutibacter profundi, 95.0, 80.12, 0.71; GCF_900188355.1, s__Lutibacter flavus, 95.0, 79.63, 0.69; GCF_003384935.1, s__Lutibacter oceani, 95.0, 79.51, 0.7; GCF_900116115.1, s__Lutibacter maritimus, 95.0, 79.27, 0.69; GCF_900188235.1, s__Lutibacter agarilyticus, 95.0, 79.07, 0.62; GCF_004378585.1, s__Lutibacter jeungd…	53.79	11	0.975553	Genome not assigned to closest species as it falls outside its pre-defined ANI radius	na	na	na	na	na	0.00799718	0.143404	0.226314	0.312462	0.00294056	0.00143888	0.00102201	0.0819118	0.0736249	0.329475
BSW_bin140	MQ_MAG	no	87.5	0	0	bin.140	d__Bacteria;p__Actinobacteriota;c__Actinomycetia;o__Actinomycetales;f__Microbacteriaceae;g__Pontimonas;s__Pontimonas sp001438965	5656	56	24	5	51	0	0	0	0	GCA_001438965.1	95	d__Bacteria;p__Actinobacteriota;c__Actinomycetia;o__Actinomycetales;f__Microbacteriaceae;g__Pontimonas;s__Pontimonas sp001438965	98.69	0.75	GCA_001438965.1	95	d__Bacteria;p__Actinobacteriota;c__Actinomycetia;o__Actinomycetales;f__Microbacteriaceae;g__Pontimonas;s__Pontimonas sp001438965	98.69	0.75	d__Bacteria;p__Actinobacteriota;c__Actinomycetia;o__Actinomycetales;f__Microbacteriaceae;g__Pontimonas;s__	taxonomic classification defined by topology and ANI	topological placement and ANI have congruent species assignments	GCA_000754445.1, s__Pontimonas sp000754445, 95.0, 78.58, 0.18	72.92	11	N/A	N/A	na	na	na	na	na	0.746311	16.518	3.37096	21.8573	0.788293	0.297855	0.0339393	4.72874	54.7714	6.88659
BSW_bin141	na	no	0	0	0	bin.141	na	5656	56	24	56	0	0	0	0	0	na	na	na	na	na	na	na	na	na	na	na	na	na	na	na	na	na	na	na	na	na	na	na	0.000133506	0.000973468	0.00110787	0.060857	0.000309551	0.000647122	4.56583e-05	0.000785431	0.0036472	0.0229447
BSW_bin142	HQ-MAG	hgc+	100	0	0	bin.142	d__Bacteria;p__AABM5-125-24;c__AABM5-125-24;o__AABM5-125-24;f__AABM5-125-24;g__;s__	5656	56	24	0	56	0	0	0	0	N/A	N/A	N/A	N/A	N/A	N/A	N/A	N/A	N/A	N/A	d__Bacteria;p__AABM5-125-24;c__AABM5-125-24;o__;f__;g__;s__	taxonomic novelty determined using RED	N/A	N/A	94.13	11	0.762352	N/A	MENQINTHESSERFSQPVSGQSPDTASVLFKFSNNPAPEENSIIRVTSSELKFSDRLGSWKARWNIGRMKYSVEPGLYSLGNPTGKSNVFVSANYKMSFDRLRSQLGGRDCWILVLDTKGINVWCAAGKGTFGTFELVNRIRIVELQNRVSHRKLILPQLGAPGVSAHEVKLASGFTVIYGPVKAEDLPEFINNRFKATPEMRQVRFGFVDRIVLIPTEIVLVGKWALLAIVAFFILAGLGEGIYSIERALSDGLFYNLILLYVLFFGVILTPALLPYLFGRAFSVKGAWLGIFCVIEAGFFFRTHPDLFPGWLSSIAWILMSIATTSFLAMNFTGSSTYTSMSGVVKEMKIALPVQLTAAIAGLCLWVVSRFVH	MLTFQYIPNVTTLEYDPSKCNGCRKCLEVCPHEVFALVNKRAVIKNLDACMECGACAGNCEPLALSVVSGVGCAYGVIMGMIKGTKPTCGCDDGSASCC	na	na	BSW_014	0.00067892	0.0102653	0.000191446	0.00144812	0.015029	0.00721908	0.000312958	0.00119639	0.00220568	0.0636787
BSW_bin143	HQ-MAG	hgc+	100	0.46	0	bin.143	d__Bacteria;p__Verrucomicrobiota;c__Lentisphaeria;o__UBA1407;f__;g__;s__	5656	56	24	0	55	1	0	0	0	N/A	N/A	N/A	N/A	N/A	N/A	N/A	N/A	N/A	N/A	d__Bacteria;p__Verrucomicrobiota;c__Lentisphaeria;o__UBA1407;f__;g__;s__	taxonomic novelty determined using RED	N/A	N/A	80.56	11	0.681959	N/A	MSDHKTTGCCSKPTEPGPYCCAGPQAGAGAVPPGWLDGQIATPAGDLPRARTEWRGADVMGAIQVRCNIGRLRYTVVPGLYGVGNPDGESRVFVTANYKLSFDHVRRTLAGVDAWILVLDTKGINVWCAAGKGTFGTSELIRRVAVTDLGDVVSHRTLIVPQLGATGVSAHQVKRECGWQVVYGPVRVADLPACLADDMRVAPAMRRVNFDLVDRLVVIPVELAIWGRYLLVLMLALLLFSGFRDVGYESSLLATDGLRAAGLVLAGFLSGAVLTPVLLPWIPGRSFAFKGLVTGLLTAAAALGASGGALTGPLEAVAWILIIPVLSSFMGLNFTGTSTFTSRSGVKREMRIAVPLQTVAMVAGLALWVLSRWRS	na	na	na	BSW_022	0.0155081	0.0293329	0.00235159	0.00455194	0.919579	0.61061	0.0038924	0.00567975	0.0238074	0.114849
BSW_bin144	MQ_MAG	no	67.48	0	0	bin.144	d__Bacteria;p__Campylobacterota;c__Campylobacteria;o__Campylobacterales;f__Sulfurimonadaceae;g__Sulfurimonas;s__	5656	56	24	32	24	0	0	0	0	N/A	N/A	N/A	N/A	N/A	GCA_002733155.1	95	d__Bacteria;p__Campylobacterota;c__Campylobacteria;o__Campylobacterales;f__Sulfurimonadaceae;g__Sulfurimonas;s__Sulfurimonas sp002733155	77.67	0.22	d__Bacteria;p__Campylobacterota;c__Campylobacteria;o__Campylobacterales;f__Sulfurimonadaceae;g__Sulfurimonas;s__	taxonomic classification defined by topology and ANI	N/A	GCA_002335055.1, s__Sulfurimonas sp002335055, 95.0, 78.23, 0.29; GCA_002732645.1, s__Sulfurimonas sp002732645, 95.0, 77.98, 0.19; GCA_002733945.1, s__Sulfurimonas sp002733945, 95.0, 77.96, 0.29; GCA_003978465.1, s__Sulfurimonas sp003978465, 95.0, 77.89, 0.27; GCF_000242915.1, s__Sulfurimonas gotlandica, 95.0, 77.81, 0.32; GCA_002781365.1, s__Sulfurimonas sp002781365, 95.0, 77.46, 0.25; GCF_000445…	70.1	11	0.949732	N/A	na	na	na	na	na	0.00548591	0.0147619	0.0238211	0.035675	0.0495705	0.00431706	0.00142139	0.0170963	0.0641236	0.549152
BSW_bin145	MQ_MAG	hgc+	100	8.8	0	bin.145	d__Bacteria;p__Desulfobacterota;c__Desulfobulbia;o__Desulfobulbales;f__Desulfocapsaceae;g__Desulforhopalus;s__	5656	56	24	0	51	5	0	0	0	N/A	N/A	N/A	N/A	N/A	GCF_005116645.1	95	d__Bacteria;p__Desulfobacterota;c__Desulfobulbia;o__Desulfobulbales;f__Desulfocapsaceae;g__Desulforhopalus;s__Desulforhopalus sp005116645	78.64	0.31	d__Bacteria;p__Desulfobacterota;c__Desulfobulbia;o__Desulfobulbales;f__Desulfocapsaceae;g__Desulforhopalus;s__	taxonomic classification defined by topology and ANI	N/A	GCF_005116575.1, s__Desulforhopalus sp005116575, 95.0, 77.81, 0.1; GCA_002733995.1, s__Desulforhopalus sp002733995, 95.0, 77.06, 0.07; GCA_000961725.1, s__Desulforhopalus sp000961725, 95.0, 76.91, 0.13; GCA_001799365.1, s__Desulforhopalus sp001799365, 95.0, 76.48, 0.09; GCF_900104445.1, s__Desulforhopalus singaporensis, 95.0, 76.32, 0.06	87.04	11	0.942491	N/A	MVDTRGINVWCAAGKKTFTAEEVAYQVRSAQLDKIVSHRQLILPQLSANGVAARDLKKLCGFTGRFGPILASKLPEFLKTGKADETMRTVTFSLKERFVLIPLEICMLWKQLLVAFVLFFILSGVSPDFFSLAAALDRGSILMLATLVAITSGAIISPLLLPWIPFRQFWLKGAVIGGLAALALLFPGEPSVNRLEKLALFLWIIGCSSFLAMNFTGSTPFTSLSGVEKEMRRGLPLQIGATMLALIFWVIAPFS	MKGFRYLDNTAILRLSEEKCIGCGNCELVCPHRIFRVQHKKAQITDLNACMECGACATNCPTEAIYVNPDDGCGCAAYIINSWIARVRGKASSG	na	na	BSW_013	0.00566928	0.0132354	0.00699241	0.488304	0.0307145	0.0492095	0.00194517	0.00643315	0.0482404	0.610979
BSW_bin146	LQ_MAG	no	12.5	0	0	bin.146	na	5656	56	24	52	4	0	0	0	0	na	na	na	na	na	na	na	na	na	na	na	na	na	na	na	na	na	na	na	na	na	na	na	0.00409315	0.0169374	0.00239149	0.00880599	0.113606	0.283707	0.00105124	0.00777213	0.00753763	0.0458068
BSW_bin147	LQ_MAG	no	36.33	0	0	bin.147	d__Bacteria;p__Planctomycetota;c__Phycisphaerae;o__SM23-33;f__SM23-33;g__;s__	5656	56	24	33	23	0	0	0	0	N/A	N/A	N/A	N/A	N/A	N/A	N/A	N/A	N/A	N/A	d__Bacteria;p__Planctomycetota;c__Phycisphaerae;o__SM23-33;f__SM23-33;g__;s__	taxonomic novelty determined using RED	N/A	N/A	30.6	11	0.84019	N/A	na	na	na	na	na	0.00421241	0.0122542	0.000929581	0.00140936	0.178528	0.158951	0.000939128	0.00333914	0.00600276	0.0368213
BSW_bin148	LQ_MAG	hgc+	100	48.15	15.25	bin.148	d__Bacteria;p__Planctomycetota;c__Planctomycetes;o__Pirellulales;f__;g__;s__	5656	56	24	0	33	13	6	3	1	N/A	N/A	N/A	N/A	N/A	N/A	N/A	N/A	N/A	N/A	d__Bacteria;p__Planctomycetota;c__Planctomycetes;o__Pirellulales;f__;g__;s__	taxonomic novelty determined using RED	N/A	N/A	61.73	11	0.725719	Genome has more than 29.2% of markers with multiple hits	MPDSKKPATCCCSCDATEAEQTAPVGALAGSPGHRRWVVGSVATPVGDIPVATTQLASADRLGGWRARWAIGRMHYAVDPGLYAVGEPTSDSHVFVSANYKMSFDRLRSALTGIDAWILVLDTKGVNVWCAAGKGTFGTDELIRQIHATSLSSIVSHRRLIVPQLGAPGIAAHEVRKRSGFRVTYGPVRAEDIHPFLEASMEATPEMRRVRFPLADRLAVVPVELVMSAKFVLAVMVLLLLLAGLGPDGYSWSRVAEQGIGAAVLFAGAFLAGTLFTPVLLPWLPGRALSLKGLWIGLALLIGITLFLWATDRPPTSWTAAAAWCLLIPVAASFAAMSFTGATTYTSLSGVRREMRIAVPIQAAAAILATVLWITGRFI	MRGLTYLPNVVTLTLDQDKCDGCGLCATVCPHGVFAVEQGQARVIDRDACMECGACAKNCPSEAITVKAGVGCVAAIIKGALTGSEPDCDCGPRSCC	na	na	BSW_021	0.0256428	0.0768764	0.00775892	0.0223277	1.08243	1.21808	0.00671727	0.0187809	0.0488889	0.297672
BSW_bin149	MQ_MAG	no	76.04	0	0	bin.149	d__Bacteria;p__Actinobacteriota;c__Actinomycetia;o__Nanopelagicales;f__S36-B12;g__UBA4592;s__UBA4592 sp002469525	5656	56	24	30	26	0	0	0	0	GCA_002469525.1	95	d__Bacteria;p__Actinobacteriota;c__Actinomycetia;o__Nanopelagicales;f__S36-B12;g__UBA4592;s__UBA4592 sp002469525	98.2	0.76	GCA_002469525.1	95	d__Bacteria;p__Actinobacteriota;c__Actinomycetia;o__Nanopelagicales;f__S36-B12;g__UBA4592;s__UBA4592 sp002469525	98.2	0.76	d__Bacteria;p__Actinobacteriota;c__Actinomycetia;o__Nanopelagicales;f__S36-B12;g__UBA4592;s__	taxonomic classification defined by topology and ANI	topological placement and ANI have congruent species assignments	GCA_002365735.1, s__UBA4592 sp002365735, 95.0, 82.28, 0.26; GCA_002390705.1, s__UBA4592 sp002390705, 95.0, 80.98, 0.22	76.33	11	N/A	N/A	na	na	na	na	na	0.107908	5.46984	1.54532	0.115192	0.381571	0.550045	0.00482952	0.254704	0.501345	0.407602
BSW_bin150	LQ_MAG	no	10.39	4.26	0	bin.150	na	5656	56	24	35	12	9	0	0	0	na	na	na	na	na	na	na	na	na	na	na	na	na	na	na	na	na	na	na	na	na	na	na	0.687203	0.108371	0.0396466	0.00747115	0.022605	0.0229093	0.067513	0.0596358	0.0214478	0.0105026
BSW_bin151	HQ-MAG	no	95.83	0	0	bin.151	d__Bacteria;p__Actinobacteriota;c__Actinomycetia;o__Actinomycetales;f__Microbacteriaceae;g__Pontimonas;s__	5656	56	24	1	55	0	0	0	0	N/A	N/A	N/A	N/A	N/A	GCA_001438965.1	95	d__Bacteria;p__Actinobacteriota;c__Actinomycetia;o__Actinomycetales;f__Microbacteriaceae;g__Pontimonas;s__Pontimonas sp001438965	78.54	0.21	d__Bacteria;p__Actinobacteriota;c__Actinomycetia;o__Actinomycetales;f__Microbacteriaceae;g__Pontimonas;s__	taxonomic classification defined by topology and ANI	N/A	GCA_000754445.1, s__Pontimonas sp000754445, 95.0, 78.14, 0.18	82.66	11	0.96191	N/A	na	na	na	na	na	0.462346	2.3362	0.433419	0.883231	0.0782896	0.0451934	0.264036	0.593	2.62394	0.25585
BSW_bin152	LQ_MAG	no	37.78	0	0	bin.152	d__Bacteria;p__Bacteroidota;c__Bacteroidia;o__Flavobacteriales;f__BACL11;g__BACL11;s__	5656	56	24	31	25	0	0	0	0	N/A	N/A	N/A	N/A	N/A	GCA_002730985.1	95	d__Bacteria;p__Bacteroidota;c__Bacteroidia;o__Flavobacteriales;f__BACL11;g__BACL11;s__BACL11 sp002730985	80.04	0.5	d__Bacteria;p__Bacteroidota;c__Bacteroidia;o__Flavobacteriales;f__BACL11;g__BACL11;s__	taxonomic classification defined by topology and ANI	N/A	GCA_002693745.1, s__BACL11 sp002693745, 95.0, 78.34, 0.35	45.81	11	0.949798	N/A	na	na	na	na	na	2.1815	0.631306	0.344508	0.0149689	0.0220022	0.00442697	0.213565	1.64806	0.268018	0.0326584
BSW_bin153	MQ_MAG	no	54.17	4.17	0	bin.153	d__Bacteria;p__Bacteroidota;c__Bacteroidia;o__Bacteroidales;f__F082;g__GCA-002708315;s__	5656	56	24	42	13	1	0	0	0	N/A	N/A	N/A	N/A	N/A	GCA_002686705.1	95	d__Bacteria;p__Bacteroidota;c__Bacteroidia;o__Bacteroidales;f__F082;g__GCA-002708315;s__GCA-002708315 sp002686705	76.71	0.17	d__Bacteria;p__Bacteroidota;c__Bacteroidia;o__Bacteroidales;f__F082;g__GCA-002708315;s__	taxonomic classification defined by topology and ANI	N/A	GCA_002708315.1, s__GCA-002708315 sp002708315, 95.0, 76.12, 0.12	66.51	11	0.930345	N/A	na	na	na	na	na	0.031134	0.0634075	0.00991947	0.354902	1.1389	0.769996	0.00752008	0.0121295	0.109609	1.25139
BSW_bin154	LQ_MAG	no	8.33	0	0	bin.154	d__Bacteria;p__Bacteroidota;c__Bacteroidia;o__Flavobacteriales;f__UA16;g__UBA974;s__	5656	56	24	47	9	0	0	0	0	N/A	N/A	N/A	N/A	N/A	N/A	N/A	N/A	N/A	N/A	d__Bacteria;p__Bacteroidota;c__Bacteroidia;o__Flavobacteriales;f__UA16;g__UBA974;s__	taxonomic classification fully defined by topology	N/A	N/A	10.75	11	0.987486	N/A	na	na	na	na	na	0.0599345	0.0893951	0.102242	0.00350613	0.0115587	0.00209725	0.000150788	0.337483	0.138659	0.00231544
BSW_bin155	LQ_MAG	no	61.05	8.33	0	bin.155	d__Bacteria;p__Desulfobacterota;c__Desulfobacteria;o__Desulfobacterales;f__SURF-15;g__;s__	5656	56	24	23	30	3	0	0	0	N/A	N/A	N/A	N/A	N/A	N/A	N/A	N/A	N/A	N/A	d__Bacteria;p__Desulfobacterota;c__Desulfobacteria;o__Desulfobacterales;f__;g__;s__	taxonomic novelty determined using RED	N/A	N/A	52.06	11	0.800236	N/A	na	na	na	na	na	0.00785111	0.0206358	0.00123818	0.00364871	0.45339	0.262066	0.0019594	0.00336537	0.0140479	0.13388
BSW_bin156	HQ-MAG	no	100	0.52	0	bin.156	d__Bacteria;p__Planctomycetota;c__Planctomycetes;o__Pirellulales;f__UBA1268;g__;s__	5656	56	24	0	55	1	0	0	0	N/A	N/A	N/A	N/A	N/A	N/A	N/A	N/A	N/A	N/A	d__Bacteria;p__Planctomycetota;c__Planctomycetes;o__Pirellulales;f__UBA1268;g__;s__	taxonomic novelty determined using RED	N/A	N/A	79.88	11	0.896377	N/A	na	na	na	na	na	0.0758102	0.149562	0.0731664	0.0211863	0.477207	1.19821	0.0446158	0.0220906	0.0281629	0.122616
BSW_bin157	HQ-MAG	no	93.6	0	0	bin.157	d__Bacteria;p__SURF-8;c__SURF-8;o__SURF-8;f__SURF-8;g__;s__	5656	56	24	6	50	0	0	0	0	N/A	N/A	N/A	N/A	N/A	GCA_003598065.1	95	d__Bacteria;p__SURF-8;c__SURF-8;o__SURF-8;f__SURF-8;g__SURF-8;s__SURF-8 sp003598065	75.84	0.05	d__Bacteria;p__;c__;o__;f__;g__;s__	taxonomic classification defined by topology and ANI	N/A	N/A	86.79	11	0.737472	N/A	na	na	na	na	na	0.00570875	0.00518075	0.00116521	0.000838932	0.224653	0.485264	0.00181433	0.00183338	0.00607919	0.0129922
BSW_bin158	LQ_MAG	no	12.5	0	0	bin.158	d__Bacteria;p__Bacteroidota;c__Bacteroidia;o__Bacteroidales;f__F082;g__GCA-002708315;s__	5656	56	24	53	3	0	0	0	0	N/A	N/A	N/A	N/A	N/A	N/A	N/A	N/A	N/A	N/A	d__Bacteria;p__Bacteroidota;c__Bacteroidia;o__Bacteroidales;f__F082;g__GCA-002708315;s__	taxonomic classification fully defined by topology	N/A	N/A	13.08	11	0.928242	Genome domain questionable ( 14.2% Bacterial, 6.6% Archaeal)	na	na	na	na	na	0.0103116	0.022883	0.00311496	0.064677	0.290684	0.245397	0.00210273	0.00440222	0.0317234	0.436226
BSW_bin159	HQ-MAG	no	95.83	0	0	bin.159	d__Bacteria;p__Actinobacteriota;c__Actinomycetia;o__Nanopelagicales;f__UBA5976;g__UBA5976;s__UBA5976 sp002430405	5656	56	24	1	55	0	0	0	0	GCA_002430405.1	95	d__Bacteria;p__Actinobacteriota;c__Actinomycetia;o__Nanopelagicales;f__UBA5976;g__UBA5976;s__UBA5976 sp002430405	99.15	0.83	GCA_002430405.1	95	d__Bacteria;p__Actinobacteriota;c__Actinomycetia;o__Nanopelagicales;f__UBA5976;g__UBA5976;s__UBA5976 sp002430405	99.15	0.83	d__Bacteria;p__Actinobacteriota;c__Actinomycetia;o__Nanopelagicales;f__;g__;s__	taxonomic classification defined by topology and ANI	topological placement and ANI have congruent species assignments	N/A	87.92	11	N/A	N/A	na	na	na	na	na	0.400637	4.32487	1.14037	0.116561	0.0300541	0.0177355	0.00200208	0.893866	0.728991	0.0777088
BSW_bin160	MQ_MAG	no	78.87	2.08	0	bin.160	d__Bacteria;p__Planctomycetota;c__Planctomycetes;o__Planctomycetales;f__Planctomycetaceae;g__Gimesia;s__	5656	56	24	12	43	1	0	0	0	N/A	N/A	N/A	N/A	N/A	N/A	N/A	N/A	N/A	N/A	d__Bacteria;p__Planctomycetota;c__Planctomycetes;o__Planctomycetales;f__Planctomycetaceae;g__Gimesia;s__	ANI	N/A	GCF_000181475.1, s__Gimesia maris, 95.0, 78.78, 0.5; GCA_002706765.1, s__Gimesia sp002706765, 95.0, 78.65, 0.5; GCA_002724985.1, s__Gimesia sp002724985, 95.0, 77.98, 0.38	61.01	11	0.964492	N/A	na	na	na	na	na	0.013018	0.216951	0.934562	0.11921	0.254441	0.299212	0.00215622	0.0549544	0.109925	0.156103
BSW_bin161	na	no	0	0	0	bin.161	na	5656	56	24	56	0	0	0	0	0	na	na	na	na	na	na	na	na	na	na	na	na	na	na	na	na	na	na	na	na	na	na	na	0.00796655	0.0226593	0.00218923	0.0141562	0.260137	0.346625	0.00175247	0.00559209	0.019086	0.260334
BSW_bin162	LQ_MAG	no	12.5	0	0	bin.162	d__Bacteria;p__Proteobacteria;c__Alphaproteobacteria;o__Pelagibacterales;f__Pelagibacteraceae;g__Pelagibacter;s__	5656	56	24	53	3	0	0	0	0	N/A	N/A	N/A	N/A	N/A	GCF_000012345.1	95	d__Bacteria;p__Proteobacteria;c__Alphaproteobacteria;o__Pelagibacterales;f__Pelagibacteraceae;g__Pelagibacter;s__Pelagibacter ubique	96.78	0.12	d__Bacteria;p__Proteobacteria;c__Alphaproteobacteria;o__Pelagibacterales;f__Pelagibacteraceae;g__Pelagibacter;s__	taxonomic classification defined by topology and ANI	N/A	N/A	13.53	11	0.990777	Genome domain questionable ( 15.0% Bacterial, 5.7% Archaeal)	na	na	na	na	na	0.264102	0.0217439	0.00924685	0.00352113	0.0058451	0.00097296	0.0312663	0.0276408	0.0058076	0.00400643
BSW_bin163	LQ_MAG	no	35.38	0	0	bin.163	d__Archaea;p__Nanoarchaeota;c__Nanoarchaeia;o__Pacearchaeales;f__ARS1160;g__ARS1160;s__	5656	56	24	24	32	0	0	0	0	N/A	N/A	N/A	N/A	N/A	N/A	N/A	N/A	N/A	N/A	d__Archaea;p__Nanoarchaeota;c__Nanoarchaeia;o__Pacearchaeales;f__ARS1160;g__;s__	taxonomic novelty determined using RED	N/A	N/A	22.42	11	0.887763	N/A	na	na	na	na	na	0.0027384	0.000145693	0.000159944	0.000250146	0.0933553	0.148023	0.000817648	7.25759e-05	0.00289209	0.00280337
BSW_bin164	LQ_MAG	no	4.17	0	0	bin.164	na	5656	56	24	55	1	0	0	0	0	na	na	na	na	na	na	na	na	na	na	na	na	na	na	na	na	na	na	na	na	na	na	na	0.00460706	0.0379555	0.180444	0.0427759	0.15539	0.0786214	0.00160408	0.0740503	0.0835066	0.183562
BSW_bin165	LQ_MAG	no	12.5	0	0	bin.165	d__Bacteria;p__Hydrogenedentota;c__Hydrogenedentia;o__Hydrogenedentiales;f__GCA-2746185;g__;s__	5656	56	24	53	3	0	0	0	0	N/A	N/A	N/A	N/A	N/A	N/A	N/A	N/A	N/A	N/A	d__Bacteria;p__Hydrogenedentota;c__Hydrogenedentia;o__Hydrogenedentiales;f__;g__;s__	taxonomic novelty determined using RED	N/A	N/A	17.26	11	0.781994	N/A	na	na	na	na	na	0.0097848	0.0145019	0.00709349	0.0434473	0.327922	0.482917	0.00226717	0.00455696	0.0159812	0.0799867
BSW_bin166	LQ_MAG	no	39.45	0	0	bin.166	d__Bacteria;p__Planctomycetota;c__Brocadiae;o__Brocadiales;f__Scalinduaceae;g__Scalindua;s__	5656	56	24	34	22	0	0	0	0	N/A	N/A	N/A	N/A	N/A	GCA_002632345.1	95	d__Bacteria;p__Planctomycetota;c__Brocadiae;o__Brocadiales;f__Scalinduaceae;g__Scalindua;s__Scalindua rubra_B	83.97	0.56	d__Bacteria;p__Planctomycetota;c__Brocadiae;o__Brocadiales;f__Scalinduaceae;g__Scalindua;s__	taxonomic classification defined by topology and ANI	N/A	GCF_002443295.1, s__Scalindua japonica, 95.0, 81.38, 0.46	28.47	11	0.971922	N/A	na	na	na	na	na	0.00576953	0.00135322	0.000575499	0.00174652	0.315514	0.266648	0.0015203	0.000897675	0.00934172	0.0100631
BSW_bin167	LQ_MAG	no	9.84	0	0	bin.167	na	5656	56	24	52	4	0	0	0	0	na	na	na	na	na	na	na	na	na	na	na	na	na	na	na	na	na	na	na	na	na	na	na	0.00315435	0.00422312	0.000393277	0.00125477	0.176654	0.0747322	0.000666187	0.00108161	0.00498181	0.0146041
BSW_bin168	HQ-MAG	no	100	0	0	bin.168	d__Bacteria;p__Proteobacteria;c__Alphaproteobacteria;o__Rhodospirillales;f__2-02-FULL-58-16_A;g__;s__	5656	56	24	0	56	0	0	0	0	N/A	N/A	N/A	N/A	N/A	N/A	N/A	N/A	N/A	N/A	d__Bacteria;p__Proteobacteria;c__Alphaproteobacteria;o__Rhodospirillales;f__;g__;s__	taxonomic novelty determined using RED	N/A	N/A	96.47	11	0.816642	N/A	na	na	na	na	na	0.00490712	0.0136982	0.00264063	0.0290627	0.292663	0.11044	0.000958908	0.00121342	0.011138	0.118564
BSW_bin169	MQ_MAG	no	84.47	0	0	bin.169	d__Bacteria;p__Bacteroidota;c__Bacteroidia;o__Chitinophagales;f__Saprospiraceae;g__Haliscomenobacter;s__	5656	56	24	12	44	0	0	0	0	N/A	N/A	N/A	N/A	N/A	N/A	N/A	N/A	N/A	N/A	d__Bacteria;p__Bacteroidota;c__Bacteroidia;o__Chitinophagales;f__Saprospiraceae;g__;s__	taxonomic novelty determined using RED	N/A	N/A	83.35	11	0.875736	N/A	na	na	na	na	na	0.238314	0.651836	0.363098	0.0743759	0.00905286	0.00392657	0.0732671	0.477025	0.259066	0.0537985
BSW_bin170	MQ_MAG	no	73.96	0.46	100	bin.170	d__Bacteria;p__Bipolaricaulota;c__Bipolaricaulia;o__UBA7950;f__UBA9294;g__SPBW01;s__	5656	56	24	7	48	1	0	0	0	N/A	N/A	N/A	N/A	N/A	GCA_004525685.1	95	d__Bacteria;p__Bipolaricaulota;c__Bipolaricaulia;o__UBA7950;f__UBA9294;g__SPBW01;s__SPBW01 sp004525685	78.86	0.22	d__Bacteria;p__Bipolaricaulota;c__Bipolaricaulia;o__UBA7950;f__UBA9294;g__;s__	taxonomic classification defined by topology and ANI	N/A	N/A	59.56	11	0.942864	N/A	na	na	na	na	na	0.00301259	0.011241	0.000752889	0.00097717	0.157124	0.174966	0.000823965	0.0027078	0.00670306	0.0275866
BSW_bin171	MQ_MAG	no	50	5.09	0	bin.171	d__Bacteria;p__Nitrospinota;c__Nitrospinia;o__Nitrospinales;f__Nitrospinaceae;g__LS-NOB;s__	5656	56	24	33	20	3	0	0	0	N/A	N/A	N/A	N/A	N/A	N/A	N/A	N/A	N/A	N/A	d__Bacteria;p__Nitrospinota;c__Nitrospinia;o__Nitrospinales;f__Nitrospinaceae;g__LS-NOB;s__	ANI	N/A	GCA_003545625.1, s__LS-NOB sp003545625, 95.0, 78.89, 0.34; GCA_001542995.1, s__LS-NOB sp001542995, 95.0, 77.93, 0.43; GCA_002786505.1, s__LS-NOB sp002786505, 95.0, 77.64, 0.32; GCA_002705185.1, s__LS-NOB sp002705185, 95.0, 77.04, 0.14; GCA_002454045.1, s__LS-NOB sp002454045, 95.0, 76.49, 0.15	40.81	11	0.918135	N/A	na	na	na	na	na	0.00419514	0.174368	1.0019	0.0299584	0.0759422	0.0058733	0.000227548	0.317228	0.131467	0.044612
BSW_bin172	MQ_MAG	no	58.33	2.08	100	bin.172	d__Bacteria;p__Planctomycetota;c__UBA1135;o__UBA1135;f__GCA-002686595;g__;s__	5656	56	24	41	14	1	0	0	0	N/A	N/A	N/A	N/A	N/A	N/A	N/A	N/A	N/A	N/A	d__Bacteria;p__Planctomycetota;c__UBA1135;o__UBA1135;f__GCA-002686595;g__;s__	taxonomic classification fully defined by topology	N/A	N/A	62.02	11	0.770767	N/A	na	na	na	na	na	0.000625311	0.030456	0.0821405	0.0673689	0.00208922	0.000386804	2.63915e-05	0.0346342	0.0792908	0.0184938
BSW_bin173	na	no	0	0	0	bin.173	na	5656	56	24	56	0	0	0	0	0	na	na	na	na	na	na	na	na	na	na	na	na	na	na	na	na	na	na	na	na	na	na	na	0.00344877	0.016452	0.0779168	0.0205587	0.160239	0.0704437	0.000566195	0.0216746	0.0337169	0.0680277
BSW_bin174	LQ_MAG	no	29.17	4.17	0	bin.174	d__Bacteria;p__Planctomycetota;c__Phycisphaerae;o__SM23-33;f__SM23-33;g__;s__	5656	56	24	49	6	1	0	0	0	N/A	N/A	N/A	N/A	N/A	N/A	N/A	N/A	N/A	N/A	d__Bacteria;p__Planctomycetota;c__Phycisphaerae;o__SM23-33;f__SM23-33;g__;s__	taxonomic novelty determined using RED	N/A	N/A	29.11	11	0.831521	N/A	na	na	na	na	na	0.00698237	0.00875946	0.00346126	0.0547458	0.180778	0.241564	0.00125082	0.00292848	0.0121734	0.22185
BSW_bin175	LQ_MAG	no	37.5	0	0	bin.175	d__Bacteria;p__Bacteroidota;c__Bacteroidia;o__Flavobacteriales;f__Flavobacteriaceae;g__MAG-120531;s__MAG-120531 sp000173115	5656	56	24	46	10	0	0	0	0	GCF_000173115.1	95	d__Bacteria;p__Bacteroidota;c__Bacteroidia;o__Flavobacteriales;f__Flavobacteriaceae;g__MAG-120531;s__MAG-120531 sp000173115	98.14	0.76	GCF_000173115.1	95	d__Bacteria;p__Bacteroidota;c__Bacteroidia;o__Flavobacteriales;f__Flavobacteriaceae;g__MAG-120531;s__MAG-120531 sp000173115	98.14	0.76	d__Bacteria;p__Bacteroidota;c__Bacteroidia;o__Flavobacteriales;f__Flavobacteriaceae;g__MAG-120531;s__	taxonomic classification defined by topology and ANI	topological placement and ANI have congruent species assignments	N/A	38.79	11	N/A	N/A	na	na	na	na	na	0.181611	0.316313	0.269077	0.0115194	0.0302864	0.00394322	0.0600147	0.235849	0.0270968	0.0132232
BSW_bin176	na	no	0	0	0	bin.176	na	5656	56	24	56	0	0	0	0	0	na	na	na	na	na	na	na	na	na	na	na	na	na	na	na	na	na	na	na	na	na	na	na	0.0375555	0.717398	0.157242	1.14372	0.0379749	0.0146076	0.00324231	0.216169	2.5222	0.333221
BSW_bin177	HQ-MAG	no	99.24	2.08	100	bin.177	d__Bacteria;p__Actinobacteriota;c__Acidimicrobiia;o__Acidimicrobiales;f__Microtrichaceae;g__IMCC26207;s__	5656	56	24	2	53	1	0	0	0	N/A	N/A	N/A	N/A	N/A	GCF_001025035.1	95	d__Bacteria;p__Actinobacteriota;c__Acidimicrobiia;o__Acidimicrobiales;f__Microtrichaceae;g__IMCC26207;s__IMCC26207 sp001025035	94.25	0.97	d__Bacteria;p__Actinobacteriota;c__Acidimicrobiia;o__Acidimicrobiales;f__Microtrichaceae;g__;s__	taxonomic classification defined by topology and ANI	N/A	N/A	80.04	11	0.995019	Genome not assigned to closest species as it falls outside its pre-defined ANI radius	na	na	na	na	na	0.154833	0.418324	0.333874	0.019566	0.0420647	0.0720863	0.0160703	0.153216	0.068792	0.0202639
BSW_bin178	MQ_MAG	no	71.25	4.17	100	bin.178	d__Bacteria;p__Patescibacteria;c__Microgenomatia;o__UBA1400;f__;g__;s__	5656	56	24	20	35	1	0	0	0	N/A	N/A	N/A	N/A	N/A	N/A	N/A	N/A	N/A	N/A	d__Bacteria;p__Patescibacteria;c__Microgenomatia;o__UBA1400;f__;g__;s__	taxonomic novelty determined using RED	N/A	N/A	46.51	11	0.726904	N/A	na	na	na	na	na	0.00114336	0.00323015	0.000730274	0.00253659	0.0502409	0.0340916	0.000274916	0.000632453	0.00386881	0.0249684
BSW_bin179	LQ_MAG	no	41.67	0	0	bin.179	d__Bacteria;p__Bacteroidota;c__Bacteroidia;o__Flavobacteriales;f__Schleiferiaceae;g__;s__	5656	56	24	38	18	0	0	0	0	N/A	N/A	N/A	N/A	N/A	N/A	N/A	N/A	N/A	N/A	d__Bacteria;p__Bacteroidota;c__Bacteroidia;o__Flavobacteriales;f__Schleiferiaceae;g__;s__	taxonomic classification fully defined by topology	N/A	N/A	37.02	11	0.775815	N/A	na	na	na	na	na	1.36932	0.222851	0.0882171	0.00736954	0.00912779	0.0127114	0.0181667	0.121025	0.00940541	0.012338
BSW_bin180	LQ_MAG	no	21.17	0	0	bin.180	d__Bacteria;p__Myxococcota;c__UBA9042;o__PWKZ01;f__;g__;s__	5656	56	24	40	16	0	0	0	0	N/A	N/A	N/A	N/A	N/A	N/A	N/A	N/A	N/A	N/A	d__Bacteria;p__Myxococcota;c__UBA9042;o__;f__;g__;s__	taxonomic novelty determined using RED	N/A	N/A	18.33	11	0.598978	N/A	na	na	na	na	na	0.00667425	0.00427532	0.00074259	0.00232941	0.513221	0.150277	0.00156824	0.000866289	0.0118304	0.0565637
BSW_bin181	MQ_MAG	no	70.83	2.08	100	bin.181	d__Bacteria;p__Patescibacteria;c__Gracilibacteria;o__UBA1369;f__UBA12473;g__;s__	5656	56	24	9	46	1	0	0	0	N/A	N/A	N/A	N/A	N/A	N/A	N/A	N/A	N/A	N/A	d__Bacteria;p__Patescibacteria;c__Gracilibacteria;o__UBA1369;f__;g__;s__	taxonomic novelty determined using RED	N/A	N/A	50.65	11	0.793408	N/A	na	na	na	na	na	0.00129791	0.00641066	0.000178136	0.00153608	0.0619473	0.028444	0.000315316	0.00111835	0.0036456	0.0562232
BSW_bin182	LQ_MAG	no	12.5	0	0	bin.182	na	5656	56	24	53	3	0	0	0	0	na	na	na	na	na	na	na	na	na	na	na	na	na	na	na	na	na	na	na	na	na	na	na	0.00529211	0.0237786	0.011994	0.0731435	0.235032	0.0757728	0.00119602	0.00927287	0.0219117	0.152869
BSW_bin183	HQ-MAG	no	100	0	0	bin.183	d__Bacteria;p__Bacteroidota;c__Bacteroidia;o__Flavobacteriales;f__Flavobacteriaceae;g__BACL21;s__BACL21 sp002384055	5656	56	24	0	56	0	0	0	0	GCA_002384055.1	95	d__Bacteria;p__Bacteroidota;c__Bacteroidia;o__Flavobacteriales;f__Flavobacteriaceae;g__BACL21;s__BACL21 sp002384055	99.78	0.94	GCA_002384055.1	95	d__Bacteria;p__Bacteroidota;c__Bacteroidia;o__Flavobacteriales;f__Flavobacteriaceae;g__BACL21;s__BACL21 sp002384055	99.78	0.94	d__Bacteria;p__Bacteroidota;c__Bacteroidia;o__Flavobacteriales;f__Flavobacteriaceae;g__BACL21;s__	taxonomic classification defined by topology and ANI	topological placement and ANI have congruent species assignments	GCA_002694465.1, s__BACL21 sp002694465, 95.0, 77.15, 0.1; GCA_002707025.1, s__BACL21 sp002707025, 95.0, 76.94, 0.1; GCA_002335345.1, s__BACL21 sp002335345, 95.0, 76.18, 0.11	94.38	11	N/A	N/A	na	na	na	na	na	0.0238634	0.0903591	0.0969199	0.053386	0.00502754	0.00122386	0.00102946	0.106216	0.0610918	0.013413
BSW_bin184	HQ-MAG	no	100	0	0	bin.184	d__Bacteria;p__Bacteroidota;c__Bacteroidia;o__Chitinophagales;f__UBA8649;g__;s__	5656	56	24	0	56	0	0	0	0	N/A	N/A	N/A	N/A	N/A	N/A	N/A	N/A	N/A	N/A	d__Bacteria;p__Bacteroidota;c__Bacteroidia;o__Chitinophagales;f__;g__;s__	taxonomic novelty determined using RED	N/A	N/A	96.05	11	0.779897	N/A	na	na	na	na	na	0.0162731	0.218742	0.168993	0.0240131	0.00146994	0.000234882	0.00102623	0.164351	0.0910695	0.0118289
BSW_bin185	LQ_MAG	no	23.4	0	0	bin.185	d__Bacteria;p__Planctomycetota;c__Phycisphaerae;o__Phycisphaerales;f__SM1A02;g__;s__	5656	56	24	36	20	0	0	0	0	N/A	N/A	N/A	N/A	N/A	N/A	N/A	N/A	N/A	N/A	d__Bacteria;p__Planctomycetota;c__Phycisphaerae;o__Phycisphaerales;f__SM1A02;g__;s__	taxonomic classification fully defined by topology	N/A	N/A	23.65	11	0.810845	N/A	na	na	na	na	na	0.0620277	0.0304804	0.0201914	0.00407233	0.0677897	0.118211	0.475354	0.0199867	0.070425	0.0247635
BSW_bin186	LQ_MAG	no	16.67	0	0	bin.186	d__Bacteria;p__Chloroflexota;c__Anaerolineae;o__UBA1429;f__;g__;s__	5656	56	24	52	4	0	0	0	0	N/A	N/A	N/A	N/A	N/A	N/A	N/A	N/A	N/A	N/A	d__Bacteria;p__Chloroflexota;c__Anaerolineae;o__;f__;g__;s__	taxonomic novelty determined using RED	N/A	N/A	13.77	11	0.614237	N/A	na	na	na	na	na	0.00228396	0.00992796	0.000851982	0.00102033	0.113616	0.113091	0.000968183	0.00222643	0.00434449	0.0206828
BSW_bin187	MQ_MAG	no	89.58	0	0	bin.187	d__Bacteria;p__Proteobacteria;c__Gammaproteobacteria;o__Burkholderiales;f__SG8-40;g__UBA3031;s__UBA3031 sp002367635	5656	56	24	5	51	0	0	0	0	GCA_002367635.1	95	d__Bacteria;p__Proteobacteria;c__Gammaproteobacteria;o__Burkholderiales;f__SG8-40;g__UBA3031;s__UBA3031 sp002367635	99.46	0.88	GCA_002367635.1	95	d__Bacteria;p__Proteobacteria;c__Gammaproteobacteria;o__Burkholderiales;f__SG8-40;g__UBA3031;s__UBA3031 sp002367635	99.46	0.88	d__Bacteria;p__Proteobacteria;c__Gammaproteobacteria;o__Burkholderiales;f__SG8-40;g__UBA3031;s__	taxonomic classification defined by topology and ANI	topological placement and ANI have congruent species assignments	GCA_002167745.1, s__UBA3031 sp002167745, 95.0, 76.95, 0.18; GCA_003485335.1, s__UBA3031 sp003485335, 95.0, 76.86, 0.13; GCA_003483505.1, s__UBA3031 sp003483505, 95.0, 76.77, 0.12	85.67	11	N/A	N/A	na	na	na	na	na	0.0887261	0.115691	0.16437	0.0161464	0.0745516	0.0019539	0.00695721	0.0915765	0.0289373	0.0142684
BSW_bin188	MQ_MAG	no	56.08	0	0	bin.188	d__Bacteria;p__Myxococcota;c__UBA9042;o__UBA9042;f__UBA9042;g__;s__	5656	56	24	35	21	0	0	0	0	N/A	N/A	N/A	N/A	N/A	GCA_005777155.1	95	d__Bacteria;p__Myxococcota;c__UBA9042;o__UBA9042;f__UBA9042;g__SXNM01;s__SXNM01 sp005777155	76.55	0.19	d__Bacteria;p__Myxococcota;c__UBA9042;o__UBA9042;f__UBA9042;g__;s__	taxonomic classification defined by topology and ANI	N/A	N/A	53.29	11	0.849706	N/A	na	na	na	na	na	0.0228099	0.511402	1.25908	0.267383	0.0413661	0.00114828	0.00152984	0.528168	0.418704	0.0320453
BSW_bin189	MQ_MAG	no	59.72	4.17	0	bin.189	d__Bacteria;p__Myxococcota;c__UBA9042;o__PWKZ01;f__;g__;s__	5656	56	24	15	40	1	0	0	0	N/A	N/A	N/A	N/A	N/A	N/A	N/A	N/A	N/A	N/A	d__Bacteria;p__Myxococcota;c__UBA9042;o__;f__;g__;s__	taxonomic novelty determined using RED	N/A	N/A	56.69	11	0.571296	N/A	na	na	na	na	na	0.010144	0.0253473	0.0045295	0.00320862	0.368735	0.512954	0.00289814	0.00739926	0.0147522	0.0964251
BSW_bin190	na	no	0	0	0	bin.190	na	5656	56	24	56	0	0	0	0	0	na	na	na	na	na	na	na	na	na	na	na	na	na	na	na	na	na	na	na	na	na	na	na	0.0129689	0.0251264	0.0155601	0.0442922	0.602927	0.075927	0.00311793	0.013446	0.0683957	0.610187
BSW_bin191	MQ_MAG	no	55.21	0	0	bin.191	d__Bacteria;p__Proteobacteria;c__Gammaproteobacteria;o__Pseudomonadales;f__HTCC2089;g__UBA4582;s__	5656	56	24	41	15	0	0	0	0	N/A	N/A	N/A	N/A	N/A	N/A	N/A	N/A	N/A	N/A	d__Bacteria;p__Proteobacteria;c__Gammaproteobacteria;o__Pseudomonadales;f__HTCC2089;g__UBA4582;s__	taxonomic classification defined by topology and ANI	N/A	GCA_002386885.1, s__UBA4582 sp002386885, 95.0, 89.21, 0.86; GCA_002389265.1, s__UBA4582 sp002389265, 95.0, 89.18, 0.74	73.59	11	0.98783	Genome not assigned to closest species as it falls outside its pre-defined ANI radius	na	na	na	na	na	0.0278567	0.114207	0.158408	0.113042	0.0518437	0.00836861	0.000865628	0.147695	0.0495268	0.0606541
BSW_bin192	na	no	0	0	0	bin.192	na	5656	56	24	56	0	0	0	0	0	na	na	na	na	na	na	na	na	na	na	na	na	na	na	na	na	na	na	na	na	na	na	na	0.00123155	0.0154675	0.0447252	0.0867337	0.00554295	0.00299513	6.36937e-05	0.00611892	0.0170285	0.021258
BSW_bin193	LQ_MAG	no	48.3	0	0	bin.193	d__Bacteria;p__Actinobacteriota;c__Thermoleophilia;o__Solirubrobacterales;f__Solirubrobacteraceae;g__F1-60-MAGs163;s__	5656	56	24	36	20	0	0	0	0	N/A	N/A	N/A	N/A	N/A	GCA_005798685.1	95	d__Bacteria;p__Actinobacteriota;c__Thermoleophilia;o__Solirubrobacterales;f__Solirubrobacteraceae;g__F1-60-MAGs163;s__F1-60-MAGs163 sp005798685	83.15	0.76	d__Bacteria;p__Actinobacteriota;c__Thermoleophilia;o__Solirubrobacterales;f__Solirubrobacteraceae;g__;s__	taxonomic classification defined by topology and ANI	N/A	N/A	43.89	11	0.974683	Genome not assigned to closest species as it falls outside its pre-defined ANI radius	na	na	na	na	na	0.020759	0.174066	0.133537	0.0170365	0.0587687	0.0926876	0.00106244	0.0332112	0.0306275	0.045548
BSW_bin194	MQ_MAG	no	95.83	8.8	100	bin.194	d__Bacteria;p__Actinobacteriota;c__Actinomycetia;o__Nanopelagicales;f__Nanopelagicaceae;g__MAG-120802;s__	5656	56	24	1	52	3	0	0	0	N/A	N/A	N/A	N/A	N/A	N/A	N/A	N/A	N/A	N/A	d__Bacteria;p__Actinobacteriota;c__Actinomycetia;o__Nanopelagicales;f__Nanopelagicaceae;g__MAG-120802;s__	taxonomic classification defined by topology and ANI	N/A	GCA_003569145.1, s__MAG-120802 sp003569145, 95.0, 90.17, 0.85; GCA_005777515.1, s__MAG-120802 sp005777515, 95.0, 88.25, 0.67; GCA_002347935.1, s__MAG-120802 sp002347935, 95.0, 87.17, 0.69	78.85	11	0.993982	Genome not assigned to closest species as it falls outside its pre-defined ANI radius	na	na	na	na	na	0.482052	0.0426032	0.024963	0.00194834	0.0101966	0.00259602	0.806368	0.0625649	0.0559632	0.0180317
BSW_bin195	LQ_MAG	no	45.83	0	0	bin.195	d__Bacteria;p__Proteobacteria;c__Gammaproteobacteria;o__SAR86;f__D2472;g__D2472;s__D2472 sp002358345	5656	56	24	44	12	0	0	0	0	GCA_002358345.1	95	d__Bacteria;p__Proteobacteria;c__Gammaproteobacteria;o__SAR86;f__D2472;g__D2472;s__D2472 sp002358345	98.49	0.82	GCA_002358345.1	95	d__Bacteria;p__Proteobacteria;c__Gammaproteobacteria;o__SAR86;f__D2472;g__D2472;s__D2472 sp002358345	98.49	0.82	d__Bacteria;p__Proteobacteria;c__Gammaproteobacteria;o__SAR86;f__D2472;g__D2472;s__	taxonomic classification defined by topology and ANI	topological placement and ANI have congruent species assignments	GCA_002469975.1, s__D2472 sp002469975, 95.0, 81.87, 0.59; GCA_003283765.1, s__D2472 sp003283765, 95.0, 77.54, 0.2; GCA_003284215.1, s__D2472 sp003284215, 95.0, 77.33, 0.17; GCA_000307935.1, s__D2472 sp000307935, 95.0, 76.82, 0.2	47.6	11	N/A	N/A	na	na	na	na	na	1.52066	0.173185	0.0320992	0.125234	0.0888738	0.00455187	0.236057	0.404662	0.187042	0.201889
BSW_bin196	MQ_MAG	no	66.2	4.92	100	bin.196	d__Bacteria;p__Actinobacteriota;c__UBA1414;o__UBA1414;f__UBA1414;g__Fen731;s__	5656	56	24	14	39	3	0	0	0	N/A	N/A	N/A	N/A	N/A	GCA_003155275.1	95	d__Bacteria;p__Actinobacteriota;c__UBA1414;o__UBA1414;f__UBA1414;g__Fen731;s__Fen731 sp003155275	81.99	0.55	d__Bacteria;p__Actinobacteriota;c__UBA1414;o__UBA1414;f__UBA1414;g__;s__	taxonomic classification defined by topology and ANI	N/A	N/A	55.32	11	0.952655	N/A	na	na	na	na	na	0.00576922	0.0170814	0.00239115	0.00988432	0.2394	0.27301	0.00144168	0.0035524	0.0164433	0.151845
BSW_bin197	MQ_MAG	no	62.04	0	0	bin.197	d__Bacteria;p__Patescibacteria;c__Microgenomatia;o__UBA1400;f__;g__;s__	5656	56	24	14	42	0	0	0	0	N/A	N/A	N/A	N/A	N/A	N/A	N/A	N/A	N/A	N/A	d__Bacteria;p__Patescibacteria;c__Microgenomatia;o__UBA1400;f__;g__;s__	taxonomic novelty determined using RED	N/A	N/A	31.51	11	0.726522	N/A	na	na	na	na	na	0.000523988	0.00280537	0.000301447	0.0020465	0.0184975	0.00735352	0.000119237	0.000963469	0.00345525	0.0313338
BSW_bin198	LQ_MAG	no	41.78	0	0	bin.198	d__Bacteria;p__Bacteroidota;c__Bacteroidia;o__Sphingobacteriales;f__Sphingobacteriaceae;g__Daejeonella;s__	5656	56	24	36	20	0	0	0	0	N/A	N/A	N/A	N/A	N/A	GCF_900103545.1	95	d__Bacteria;p__Bacteroidota;c__Bacteroidia;o__Sphingobacteriales;f__Sphingobacteriaceae;g__Daejeonella;s__Daejeonella ruber	84.67	0.84	d__Bacteria;p__Bacteroidota;c__Bacteroidia;o__Sphingobacteriales;f__Sphingobacteriaceae;g__Daejeonella;s__	taxonomic classification defined by topology and ANI	N/A	GCA_002257025.1, s__Daejeonella sp002257025, 95.0, 78.88, 0.42	23.99	11	0.991423	Genome not assigned to closest species as it falls outside its pre-defined ANI radius	na	na	na	na	na	0.0641726	0.528932	0.32784	0.0205864	0.00160743	0.000418493	0.00163909	0.247524	0.0842972	0.0100245
BSW_bin199	LQ_MAG	no	12.5	0	0	bin.199	na	5656	56	24	53	3	0	0	0	0	na	na	na	na	na	na	na	na	na	na	na	na	na	na	na	na	na	na	na	na	na	na	na	0.07966	0.248643	0.121967	0.00552565	0.000709758	0.00017331	0.0042873	0.0667781	0.00231801	0.000871764
BSW_bin200	MQ_MAG	no	53.12	0	0	bin.200	d__Bacteria;p__Proteobacteria;c__Gammaproteobacteria;o__PS1;f__Thioglobaceae;g__Thioglobus_A;s__	5656	56	24	40	16	0	0	0	0	N/A	N/A	N/A	N/A	N/A	GCF_001293165.1	95	d__Bacteria;p__Proteobacteria;c__Gammaproteobacteria;o__PS1;f__Thioglobaceae;g__Thioglobus_A;s__Thioglobus_A autotrophicus	82.2	0.79	d__Bacteria;p__Proteobacteria;c__Gammaproteobacteria;o__PS1;f__Thioglobaceae;g__Thioglobus_A;s__	taxonomic classification defined by topology and ANI	N/A	GCF_900128515.1, s__Thioglobus_A sp900128515, 95.0, 78.91, 0.48; GCA_900180385.1, s__Thioglobus_A sp900180385, 95.0, 78.56, 0.6	60.48	11	0.983876	Genome not assigned to closest species as it falls outside its pre-defined ANI radius	na	na	na	na	na	0.0390214	0.108109	0.343806	0.736386	1.97304	0.198728	0.00839926	0.206247	0.287135	1.48818
BSW_bin201	LQ_MAG	no	13.73	5.02	41.67	bin.201	d__Bacteria;p__Verrucomicrobiota;c__Kiritimatiellae;o__SS1-B-03-39;f__UBA6053;g__;s__	5656	56	24	42	4	9	1	0	0	N/A	N/A	N/A	N/A	N/A	N/A	N/A	N/A	N/A	N/A	d__Bacteria;p__Verrucomicrobiota;c__Kiritimatiellae;o__SS1-B-03-39;f__;g__;s__	taxonomic novelty determined using RED	N/A	N/A	17.8	11	0.82654	N/A	na	na	na	na	na	0.55826	0.0738437	0.0454032	0.00364482	0.0147406	0.00818209	0.316916	0.0379858	0.0157488	0.0105921
BSW_bin202	LQ_MAG	no	28.12	0	0	bin.202	d__Bacteria;p__Proteobacteria;c__Alphaproteobacteria;o__Rhodobacterales;f__Rhodobacteraceae;g__Octadecabacter;s__	5656	56	24	47	9	0	0	0	0	N/A	N/A	N/A	N/A	N/A	GCA_002732825.1	95	d__Bacteria;p__Proteobacteria;c__Alphaproteobacteria;o__Rhodobacterales;f__Rhodobacteraceae;g__Octadecabacter;s__Octadecabacter sp002732825	80.23	0.44	d__Bacteria;p__Proteobacteria;c__Alphaproteobacteria;o__Rhodobacterales;f__Rhodobacteraceae;g__Octadecabacter;s__	taxonomic classification defined by topology and ANI	N/A	GCF_000155675.2, s__Octadecabacter antarcticus, 95.0, 77.56, 0.25; GCF_000155735.2, s__Octadecabacter arcticus, 95.0, 77.51, 0.25; GCF_900172275.1, s__Octadecabacter jejudonensis, 95.0, 77.07, 0.21; GCF_001187845.1, s__Octadecabacter temperatus, 95.0, 76.94, 0.17; GCF_003072065.1, s__Octadecabacter sp003072065, 95.0, 76.81, 0.21; GCF_900185015.1, s__Octadecabacter ascidiaceicola, 95.0, 76.74, 0.1…	48.23	11	0.984361	N/A	na	na	na	na	na	0.13116	0.683069	0.624509	0.470508	0.010842	0.00793964	0.00220325	0.266933	0.0931112	0.189439
BSW_bin203	LQ_MAG	no	79.17	18.18	0	bin.203	d__Bacteria;p__Proteobacteria;c__Alphaproteobacteria;o__Pelagibacterales;f__Pelagibacteraceae;g__Pelagibacter;s__	5656	56	24	6	42	8	0	0	0	N/A	N/A	N/A	N/A	N/A	GCA_001438335.1	95	d__Bacteria;p__Proteobacteria;c__Alphaproteobacteria;o__Pelagibacterales;f__Pelagibacteraceae;g__Pelagibacter;s__Pelagibacter sp001438335	98.06	0.57	d__Bacteria;p__Proteobacteria;c__Alphaproteobacteria;o__Pelagibacterales;f__Pelagibacteraceae;g__Pelagibacter;s__	taxonomic classification defined by topology and ANI	N/A	GCF_000472565.1, s__Pelagibacter ubique_C, 95.0, 79.48, 0.47; GCF_000701385.1, s__Pelagibacter ubique_M, 95.0, 79.26, 0.51; GCF_000155895.1, s__Pelagibacter sp000155895, 95.0, 79.16, 0.48; GCA_003279715.1, s__Pelagibacter sp003279715, 95.0, 79.16, 0.34; GCF_000472605.1, s__Pelagibacter ubique_L, 95.0, 79.15, 0.45; GCA_003279685.1, s__Pelagibacter sp003279685, 95.0, 78.98, 0.4; GCF_001180225.1, s_…	46.29	11	0.997294	Genome has more than 19.2% of markers with multiple hits	na	na	na	na	na	0.405232	0.0423692	0.0259682	0.00408691	0.0266454	0.002225	0.352649	0.0421298	0.0274468	0.0118192
BSW_bin204	na	no	0	0	0	bin.204	na	5656	56	24	56	0	0	0	0	0	na	na	na	na	na	na	na	na	na	na	na	na	na	na	na	na	na	na	na	na	na	na	na	0.154698	0.33197	0.17823	0.00376378	0.00426566	0.00226307	0.00285996	0.49266	0.136052	0.00248543
BSW_bin205	MQ_MAG	no	87.5	4.69	50	bin.205	d__Bacteria;p__Bacteroidota;c__Bacteroidia;o__Bacteroidales;f__UBA1556;g__;s__	5656	56	24	5	49	2	0	0	0	N/A	N/A	N/A	N/A	N/A	N/A	N/A	N/A	N/A	N/A	d__Bacteria;p__Bacteroidota;c__Bacteroidia;o__Bacteroidales;f__UBA1556;g__;s__	taxonomic novelty determined using RED	N/A	N/A	83.69	11	0.896312	N/A	na	na	na	na	na	0.00444769	0.01272	0.0137142	0.547286	0.0368506	0.0089498	0.00126466	0.00990103	0.0473574	0.423519
BSW_bin206	LQ_MAG	no	77.6	12.5	0	bin.206	d__Bacteria;p__Campylobacterota;c__Campylobacteria;o__Campylobacterales;f__Sulfurimonadaceae;g__Sulfurimonas;s__	5656	56	24	19	34	3	0	0	0	N/A	N/A	N/A	N/A	N/A	N/A	N/A	N/A	N/A	N/A	d__Bacteria;p__Campylobacterota;c__Campylobacteria;o__Campylobacterales;f__Sulfurimonadaceae;g__Sulfurimonas;s__	ANI	N/A	GCA_002335055.1, s__Sulfurimonas sp002335055, 95.0, 78.99, 0.35; GCA_002733945.1, s__Sulfurimonas sp002733945, 95.0, 78.78, 0.34; GCA_002732645.1, s__Sulfurimonas sp002732645, 95.0, 78.72, 0.21; GCA_003978465.1, s__Sulfurimonas sp003978465, 95.0, 78.28, 0.31; GCF_000147355.1, s__Sulfurimonas autotrophica, 95.0, 78.24, 0.32; GCF_000242915.1, s__Sulfurimonas gotlandica, 95.0, 78.14, 0.35; GCA_00278…	63.93	11	0.929687	N/A	na	na	na	na	na	0.00349125	0.00218625	0.000972417	0.00316959	0.207956	0.0155669	0.000724492	0.000708838	0.0104605	0.0470118
BSW_bin207	LQ_MAG	no	8.33	0	0	bin.207	d__Bacteria;p__Proteobacteria;c__Gammaproteobacteria;o__SAR86;f__D2472;g__D2472;s__	5656	56	24	54	2	0	0	0	0	N/A	N/A	N/A	N/A	N/A	N/A	N/A	N/A	N/A	N/A	d__Bacteria;p__Proteobacteria;c__Gammaproteobacteria;o__SAR86;f__D2472;g__D2472;s__	taxonomic classification fully defined by topology	N/A	N/A	15.38	11	0.997865	N/A	na	na	na	na	na	0.0673793	0.0476612	0.00394679	0.0628741	0.0255569	0.00099873	0.00330994	0.100645	0.0866482	0.0908735
BSW_bin208	HQ-MAG	no	100	0	0	bin.208	d__Bacteria;p__Bacteroidota;c__Bacteroidia;o__Flavobacteriales;f__;g__;s__	5656	56	24	0	56	0	0	0	0	N/A	N/A	N/A	N/A	N/A	N/A	N/A	N/A	N/A	N/A	d__Bacteria;p__Bacteroidota;c__Bacteroidia;o__Flavobacteriales;f__;g__;s__	taxonomic novelty determined using RED	N/A	N/A	96.75	11	0.759328	N/A	na	na	na	na	na	0.019056	0.0707628	0.0727273	0.00990476	0.00133158	0.000304196	0.000347859	0.0531485	0.115077	0.00311712
BSW_bin209	LQ_MAG	no	17.9	0	0	bin.209	d__Bacteria;p__Firmicutes_A;c__Clostridia;o__Saccharofermentanales;f__UBA5734;g__;s__	5656	56	24	45	11	0	0	0	0	N/A	N/A	N/A	N/A	N/A	N/A	N/A	N/A	N/A	N/A	d__Bacteria;p__Firmicutes_A;c__Clostridia;o__Saccharofermentanales;f__UBA5734;g__;s__	taxonomic novelty determined using RED	N/A	N/A	15.91	11	0.857225	N/A	na	na	na	na	na	0.00115464	0.00552728	8.18734e-05	0.000675141	0.0548074	0.0704763	0.000405255	0.0014693	0.00199344	0.0131038
BSW_bin210	LQ_MAG	no	87.21	28.47	100	bin.210	d__Bacteria;p__Proteobacteria;c__Alphaproteobacteria;o__Rhizobiales;f__Xanthobacteraceae;g__Bradyrhizobium;s__Bradyrhizobium sp003020075	5656	56	24	11	36	9	0	0	0	GCF_003020075.1	95	d__Bacteria;p__Proteobacteria;c__Alphaproteobacteria;o__Rhizobiales;f__Xanthobacteraceae;g__Bradyrhizobium;s__Bradyrhizobium sp003020075	99.46	0.87	GCF_003020075.1	95	d__Bacteria;p__Proteobacteria;c__Alphaproteobacteria;o__Rhizobiales;f__Xanthobacteraceae;g__Bradyrhizobium;s__Bradyrhizobium sp003020075	99.46	0.87	d__Bacteria;p__Proteobacteria;c__Alphaproteobacteria;o__Rhizobiales;f__Xanthobacteraceae;g__Bradyrhizobium;s__	taxonomic classification defined by topology and ANI	topological placement and ANI have congruent species assignments	GCF_002831585.1, s__Bradyrhizobium sp002831585, 95.0, 97.46, 0.77; GCF_001238275.1, s__Bradyrhizobium viridifuturi, 95.0, 92.11, 0.71; GCF_001189845.1, s__Bradyrhizobium tropiciagri, 95.0, 91.65, 0.65; GCF_001908235.1, s__Bradyrhizobium sp001908235, 95.0, 91.55, 0.7; GCF_001982635.1, s__Bradyrhizobium mercantei, 95.0, 90.9, 0.7; GCF_003001755.1, s__Bradyrhizobium sp003001755, 95.0, 90.76, 0.78; G…	36.31	11	N/A	Genome has more than 52.5% of markers with multiple hits	na	na	na	na	na	0.00261052	1.14737	0.114851	0.133271	0.000785885	0.000407653	0.437173	0.633216	0.227509	0.242635
BSW_bin211	na	no	0	0	0	bin.211	na	5656	56	24	56	0	0	0	0	0	na	na	na	na	na	na	na	na	na	na	na	na	na	na	na	na	na	na	na	na	na	na	na	0.000169034	0.00222891	0.0340991	0.000971263	4.29186e-05	4.38114e-05	8.92817e-06	0.00429314	0.00173614	4.91769e-05
BSW_bin212	MQ_MAG	no	100	8.33	0	bin.212	d__Bacteria;p__Krumholzibacteriota;c__Krumholzibacteria;o__;f__;g__;s__	5656	56	24	0	53	3	0	0	0	N/A	N/A	N/A	N/A	N/A	N/A	N/A	N/A	N/A	N/A	d__Bacteria;p__Krumholzibacteriota;c__Krumholzibacteria;o__;f__;g__;s__	taxonomic novelty determined using RED	N/A	N/A	95.36	11	0.47337	N/A	na	na	na	na	na	0.000221871	0.00144866	9.35542e-05	6.64227e-05	0.00689798	0.00685667	1.9635e-05	0.000336116	0.000427294	0.00392306
BSW_bin213	LQ_MAG	no	91.67	26.04	55.56	bin.213	d__Bacteria;p__Planctomycetota;c__Phycisphaerae;o__SM23-33;f__SM23-33;g__;s__	5656	56	24	4	45	6	1	0	0	N/A	N/A	N/A	N/A	N/A	N/A	N/A	N/A	N/A	N/A	d__Bacteria;p__Planctomycetota;c__Phycisphaerae;o__SM23-33;f__SM23-33;g__;s__	taxonomic novelty determined using RED	N/A	N/A	53.19	11	0.832652	Genome has more than 26.7% of markers with multiple hits	na	na	na	na	na	0.0262762	0.0413106	0.00459634	0.00603769	1.5066	1.15915	0.00553483	0.0103678	0.037854	0.140885
BSW_bin214	MQ_MAG	no	66.19	5.5	8.33	bin.214	d__Bacteria;p__Planctomycetota;c__Phycisphaerae;o__SM23-33;f__FEN-1343;g__;s__	5656	56	24	14	32	9	1	0	0	N/A	N/A	N/A	N/A	N/A	N/A	N/A	N/A	N/A	N/A	d__Bacteria;p__Planctomycetota;c__Phycisphaerae;o__SM23-33;f__;g__;s__	taxonomic novelty determined using RED	N/A	N/A	33.51	11	0.782582	N/A	na	na	na	na	na	0.00501089	0.00973609	0.00165459	0.00106603	0.271119	0.17831	0.00135232	0.00310055	0.00683044	0.0215405
BSW_bin215	na	no	0	0	0	bin.215	na	5656	56	24	56	0	0	0	0	0	na	na	na	na	na	na	na	na	na	na	na	na	na	na	na	na	na	na	na	na	na	na	na	0.0479739	0.0892081	0.0622978	0.00593003	0.0069688	0.00878372	0.0019933	0.0443174	0.0260594	0.00644463
BSW_bin216	LQ_MAG	no	20.83	0	0	bin.216	d__Bacteria;p__Bacteroidota;c__Bacteroidia;o__Flavobacteriales;f__Flavobacteriaceae;g__MAG-121220-bin8;s__	5656	56	24	50	6	0	0	0	0	N/A	N/A	N/A	N/A	N/A	N/A	N/A	N/A	N/A	N/A	d__Bacteria;p__Bacteroidota;c__Bacteroidia;o__Flavobacteriales;f__Flavobacteriaceae;g__MAG-121220-bin8;s__	taxonomic classification fully defined by topology	N/A	N/A	21.35	11	0.941076	N/A	na	na	na	na	na	0.066636	0.545671	0.0281604	0.0141886	0.00227687	0.000348034	0.000383418	0.313145	0.0394319	0.00536748
BSW_bin217	MQ_MAG	no	60.56	0	0	bin.217	d__Archaea;p__Nanoarchaeota;c__Nanoarchaeia;o__Pacearchaeales;f__GW2011-AR1;g__;s__	5656	56	24	12	44	0	0	0	0	N/A	N/A	N/A	N/A	N/A	N/A	N/A	N/A	N/A	N/A	d__Archaea;p__Nanoarchaeota;c__Nanoarchaeia;o__Pacearchaeales;f__GW2011-AR1;g__;s__	taxonomic classification fully defined by topology	N/A	N/A	48.87	11	0.828166	N/A	na	na	na	na	na	0.000783189	0.000476164	7.12234e-05	0.00028374	0.0373125	0.0236075	0.000187969	9.10394e-05	0.00124193	0.00526149
BSW_bin218	MQ_MAG	no	84.68	0	0	bin.218	d__Bacteria;p__Bacteroidota;c__Bacteroidia;o__Bacteroidales;f__Prolixibacteraceae;g__Draconibacterium;s__	5656	56	24	17	39	0	0	0	0	N/A	N/A	N/A	N/A	N/A	GCA_003516705.1	95	d__Bacteria;p__Bacteroidota;c__Bacteroidia;o__Bacteroidales;f__Prolixibacteraceae;g__Draconibacterium;s__Draconibacterium sp003516705	75.76	0.08	d__Bacteria;p__Bacteroidota;c__Bacteroidia;o__Bacteroidales;f__Prolixibacteraceae;g__Draconibacterium;s__	taxonomic classification defined by topology and ANI	N/A	GCF_000626635.1, s__Draconibacterium orientale, 95.0, 76.8, 0.13; GCF_000949475.1, s__Draconibacterium sediminis, 95.0, 76.75, 0.16; GCF_003576475.1, s__Draconibacterium sp003576475, 95.0, 76.46, 0.08	69.27	11	0.925647	N/A	na	na	na	na	na	0.00662211	0.0256784	0.0174055	0.34008	0.238368	0.0804868	0.00189075	0.00800949	0.0409149	0.420987
BSW_bin219	LQ_MAG	no	19.32	0	0	bin.219	d__Bacteria;p__Armatimonadota;c__UBA5377;o__;f__;g__;s__	5656	56	24	44	12	0	0	0	0	N/A	N/A	N/A	N/A	N/A	N/A	N/A	N/A	N/A	N/A	d__Bacteria;p__Armatimonadota;c__UBA5377;o__;f__;g__;s__	taxonomic novelty determined using RED	N/A	N/A	10.56	11	0.492244	Genome domain questionable ( 11.7% Bacterial, 2.5% Archaeal)	na	na	na	na	na	0.000580043	0.0103289	0.000402462	0.000469285	0.0111357	0.03464	0.000114843	0.00252376	0.00131012	0.0254232
BSW_bin220	LQ_MAG	no	20.83	0	0	bin.220	d__Bacteria;p__Planctomycetota;c__UBA11346;o__;f__;g__;s__	5656	56	24	49	7	0	0	0	0	N/A	N/A	N/A	N/A	N/A	N/A	N/A	N/A	N/A	N/A	d__Bacteria;p__Planctomycetota;c__UBA11346;o__;f__;g__;s__	taxonomic novelty determined using RED	N/A	N/A	15.91	11	0.522701	N/A	na	na	na	na	na	0.480278	0.0821224	0.0531133	0.00362214	0.00457141	0.00604594	0.0143292	0.0468811	0.00458855	0.00555532
BSW_bin221	LQ_MAG	no	41.67	0	0	bin.221	d__Bacteria;p__Proteobacteria;c__Gammaproteobacteria;o__UBA4575;f__UBA4575;g__UBA1858;s__	5656	56	24	37	19	0	0	0	0	N/A	N/A	N/A	N/A	N/A	N/A	N/A	N/A	N/A	N/A	d__Bacteria;p__Proteobacteria;c__Gammaproteobacteria;o__UBA4575;f__UBA4575;g__;s__	taxonomic novelty determined using RED	N/A	N/A	38.02	11	0.898287	N/A	na	na	na	na	na	0.0343744	0.525421	0.394646	0.0307814	0.00450657	0.0014662	0.000354669	0.267018	0.0480839	0.0302319
BSW_bin222	MQ_MAG	no	69.05	3.24	0	bin.222	d__Archaea;p__Nanoarchaeota;c__Nanoarchaeia;o__Woesearchaeales;f__GCA-2686295;g__;s__	5656	56	24	16	33	7	0	0	0	N/A	N/A	N/A	N/A	N/A	N/A	N/A	N/A	N/A	N/A	d__Archaea;p__Nanoarchaeota;c__Nanoarchaeia;o__Woesearchaeales;f__;g__;s__	taxonomic novelty determined using RED	N/A	N/A	45.94	11	0.80337	N/A	na	na	na	na	na	0.00184293	0.00892069	0.00135272	0.0126141	0.00754474	0.00462823	0.000330624	0.00189041	0.0125795	0.155935
BSW_bin223	LQ_MAG	no	37.96	1.14	100	bin.223	d__Bacteria;p__Campylobacterota;c__Campylobacteria;o__Campylobacterales;f__Sulfurimonadaceae;g__Sulfurimonas;s__	5656	56	24	26	27	3	0	0	0	N/A	N/A	N/A	N/A	N/A	N/A	N/A	N/A	N/A	N/A	d__Bacteria;p__Campylobacterota;c__Campylobacteria;o__Campylobacterales;f__Sulfurimonadaceae;g__Sulfurimonas;s__	taxonomic classification fully defined by topology	N/A	N/A	28.12	11	0.935764	N/A	na	na	na	na	na	0.000469542	0.000632663	0.000220915	0.00113895	0.0347555	0.00177151	3.34479e-05	0.000211559	0.00252895	0.0165981
BSW_bin224	na	no	0	0	0	bin.224	na	5656	56	24	56	0	0	0	0	0	na	na	na	na	na	na	na	na	na	na	na	na	na	na	na	na	na	na	na	na	na	na	na	0.014209	0.0178889	0.0100436	0.00133128	0.000738439	0.000952521	0.000618032	0.0203198	0.00416142	0.000813067
BSW_bin225	HQ-MAG	hgc+	95.83	1.04	100	bin.225	d__Bacteria;p__Verrucomicrobiota;c__Kiritimatiellae;o__UBA8416;f__SPBP01;g__SPBP01;s__SPBP01 sp004525935	5656	56	24	1	54	1	0	0	0	GCA_004525935.1	95	d__Bacteria;p__Verrucomicrobiota;c__Kiritimatiellae;o__UBA8416;f__SPBP01;g__SPBP01;s__SPBP01 sp004525935	99.36	0.87	GCA_004525935.1	95	d__Bacteria;p__Verrucomicrobiota;c__Kiritimatiellae;o__UBA8416;f__SPBP01;g__SPBP01;s__SPBP01 sp004525935	99.36	0.87	d__Bacteria;p__Verrucomicrobiota;c__Kiritimatiellae;o__UBA8416;f__;g__;s__	taxonomic classification defined by topology and ANI	topological placement and ANI have congruent species assignments	N/A	85.54	11	N/A	N/A	MKQTESSKCNCTCGATRSTPVAKWLVGKLHTDAGDVPRVSTKLHLRDRLGWLRVRCGIGRYSFRVSPGLYAVGSPSGSSNVFVTANYKMSFDKLRCALSDQNAWILVLDTKGINVWCAAGKGTFGTNELVERVKASGLDKILDHRRLILPQLGASGVSAHRVSEELGFKVIYGPVRAEDIPAFLTAGSKATPEMRTISFAFMDRAILTPVELVISSKHILFAMLAALLVAGFTGAGFALERAWLRGGTAVIGLALAWLAGSFLGPLLLPYLPGRGFSVKGAEVGLACACLLTLVFGIGRSDVWEIVAVFLVVPAVASFLTMTFAGASACTSPSGVKKETRIAAPLQALAVLAGAIAWGVHVFGSP	MNYLRNVVTLELDRQKCVGCGMCAVVCPRSVLSVKEGKAVIKYHDACIECGACALNCPVEALSVDSGVGCARAFIRSLFTGSEPKCKCGSEQGTCC	MDDMAEKLDCCSNGPVDEHSSAPWLIGSIPSGQDSFPRVATRLTWADTLGRWKVRWALGRDRYTVQPGLYAVGEADSDSLVFVTANYKMSFDCLRSALHNRNAWILVLDTAGINVWCAAGKRTFGTDNLVDSVANINLAERVNHRKLILPQLGASGISAHIVSQRTGFKIVYGPVRSVDLPAFLDSSMKATPQMRKVEFGMLDRLRLTPVELAISIKYILFAMLVALVASGVSRTGYDLHAAPSRALPALTILLSSWLAGAFFGPVLLPFFPVRSFAAKGAIAGLLAFALAAGVGITQKMTSIETCAWAAIAISIASFLTMNFTGASTFTSPSGVRKEMRAAVPAQIVGILGGIVLLIINLFT	MKYLKNVTTLKLDRDKCIGCGMCMTVCPHAVFVLREKKADITDRDACMECGACAGNCPADAIAVEAGVGCATAFIVGAITGTEPTCDCAKGSKSRC	BSW_008	0.0155873	0.0164963	0.00523039	0.00210571	0.669185	0.921601	0.00384806	0.00349624	0.0172336	0.0378604
BSW_bin226	LQ_MAG	no	100	198.55	60.98	bin.226	na	5656	56	24	0	3	8	38	7	0	na	na	na	na	na	na	na	na	na	na	na	na	na	na	na	na	na	na	na	na	na	na	na	0.47477	2.57776	1.95247	0.146928	1.03755	2.50356	0.079357	0.213411	0.21274	0.412087
BSW_bin227	LQ_MAG	no	87.5	0.38	100	bin.227	d__Bacteria;p__Bacteroidota;c__Bacteroidia;o__Flavobacteriales;f__BACL11;g__GCA-2705205;s__	5656	56	24	3	52	1	0	0	0	N/A	N/A	N/A	N/A	N/A	GCA_002705205.1	95	d__Bacteria;p__Bacteroidota;c__Bacteroidia;o__Flavobacteriales;f__BACL11;g__GCA-2705205;s__GCA-2705205 sp002705205	77.2	0.27	d__Bacteria;p__Bacteroidota;c__Bacteroidia;o__Flavobacteriales;f__BACL11;g__;s__	taxonomic classification defined by topology and ANI	N/A	N/A	81.65	11	0.940015	N/A	na	na	na	na	na	0.241369	0.71752	0.742899	0.0144527	0.0223862	0.00242196	0.00276902	0.340093	0.19216	0.0118852
BSW_bin228	MQ_MAG	no	58.33	0	0	bin.228	d__Bacteria;p__AABM5-125-24;c__AABM5-125-24;o__AABM5-125-24;f__AABM5-125-24;g__;s__	5656	56	24	41	15	0	0	0	0	N/A	N/A	N/A	N/A	N/A	N/A	N/A	N/A	N/A	N/A	d__Bacteria;p__AABM5-125-24;c__AABM5-125-24;o__;f__;g__;s__	taxonomic novelty determined using RED	N/A	N/A	68.93	11	0.766792	N/A	na	na	na	na	na	0.0058041	0.00288467	0.000935513	0.000559666	0.311727	0.311612	0.00163433	0.000450292	0.0081245	0.0115021
BSW_bin229	na	no	0	0	0	bin.229	na	5656	56	24	56	0	0	0	0	0	na	na	na	na	na	na	na	na	na	na	na	na	na	na	na	na	na	na	na	na	na	na	na	8.31018e-06	0.00144071	3.32748e-06	1.57253e-05	0.000557905	0.000679654	9.42408e-06	0.000313621	0.000915967	0.00179427
BSW_bin230	HQ-MAG	no	94.79	2.4	75	bin.230	d__Bacteria;p__Actinobacteriota;c__Acidimicrobiia;o__Acidimicrobiales;f__Ilumatobacteraceae;g__UBA3006;s__UBA3006 sp002367695	5656	56	24	2	50	4	0	0	0	GCA_002367695.1	95	d__Bacteria;p__Actinobacteriota;c__Acidimicrobiia;o__Acidimicrobiales;f__Ilumatobacteraceae;g__UBA3006;s__UBA3006 sp002367695	99.42	0.92	GCA_002367695.1	95	d__Bacteria;p__Actinobacteriota;c__Acidimicrobiia;o__Acidimicrobiales;f__Ilumatobacteraceae;g__UBA3006;s__UBA3006 sp002367695	99.42	0.92	d__Bacteria;p__Actinobacteriota;c__Acidimicrobiia;o__Acidimicrobiales;f__Ilumatobacteraceae;g__UBA3006;s__	taxonomic classification defined by topology and ANI	topological placement and ANI have congruent species assignments	GCA_007279905.1, s__UBA3006 sp007279905, 95.0, 83.4, 0.6; GCA_001438985.1, s__UBA3006 sp001438985, 95.0, 77.58, 0.2	84.48	11	N/A	N/A	na	na	na	na	na	1.57697	1.11826	1.38356	0.50741	0.128883	0.0982067	0.0413875	3.95716	0.845968	0.889926
BSW_bin231	LQ_MAG	no	22.92	0	0	bin.231	d__Bacteria;p__Planctomycetota;c__Phycisphaerae;o__SM23-33;f__SM23-33;g__B1-G9;s__	5656	56	24	49	7	0	0	0	0	N/A	N/A	N/A	N/A	N/A	N/A	N/A	N/A	N/A	N/A	d__Bacteria;p__Planctomycetota;c__Phycisphaerae;o__SM23-33;f__SM23-33;g__;s__	taxonomic novelty determined using RED	N/A	N/A	17.44	11	0.858768	N/A	na	na	na	na	na	0.00442889	0.00823511	0.00158399	0.00591347	0.12169	0.284741	0.000940276	0.00129567	0.00393723	0.0305292
BSW_bin232	MQ_MAG	no	58.33	4.17	100	bin.232	d__Bacteria;p__Proteobacteria;c__Alphaproteobacteria;o__Rhodobacterales;f__Rhodobacteraceae;g__UBA10365;s__UBA10365 sp003536295	5656	56	24	41	14	1	0	0	0	GCA_003536295.1	95	d__Bacteria;p__Proteobacteria;c__Alphaproteobacteria;o__Rhodobacterales;f__Rhodobacteraceae;g__UBA10365;s__UBA10365 sp003536295	98.19	0.87	GCA_003536295.1	95	d__Bacteria;p__Proteobacteria;c__Alphaproteobacteria;o__Rhodobacterales;f__Rhodobacteraceae;g__UBA10365;s__UBA10365 sp003536295	98.19	0.87	d__Bacteria;p__Proteobacteria;c__Alphaproteobacteria;o__Rhodobacterales;f__Rhodobacteraceae;g__;s__	taxonomic classification defined by topology and ANI	topological placement and ANI have congruent species assignments	N/A	71.11	11	N/A	N/A	na	na	na	na	na	0.183908	0.513262	0.376531	0.481325	0.0065728	0.000760354	0.00981449	0.401902	0.116054	0.152731
BSW_bin233	HQ-MAG	no	100	0.46	0	bin.233	d__Bacteria;p__Proteobacteria;c__Alphaproteobacteria;o__Reyranellales;f__Reyranellaceae;g__Reyranella;s__	5656	56	24	0	55	1	0	0	0	N/A	N/A	N/A	N/A	N/A	N/A	N/A	N/A	N/A	N/A	d__Bacteria;p__Proteobacteria;c__Alphaproteobacteria;o__Reyranellales;f__Reyranellaceae;g__Reyranella;s__	taxonomic classification defined by topology and ANI	N/A	GCA_004296935.1, s__Reyranella sp004296935, 95.0, 85.01, 0.73; GCA_001767945.1, s__Reyranella sp001767945, 95.0, 84.57, 0.76; GCA_004296815.1, s__Reyranella sp004296815, 95.0, 82.41, 0.72; GCF_001557035.1, s__Reyranella sp001557035, 95.0, 81.97, 0.59; GCA_004297265.1, s__Reyranella sp004297265, 95.0, 81.9, 0.64; GCF_900110395.1, s__Reyranella sp900110395, 95.0, 81.73, 0.69; GCA_002281855.1, s__Re…	95.46	11	0.964034	Genome not assigned to closest species as it falls outside its pre-defined ANI radius	na	na	na	na	na	0.0095917	0.35827	0.268488	0.0156722	0.0319868	0.0700121	0.000557046	0.0462573	0.0237821	0.0544021
BSW_bin234	HQ-MAG	no	95.83	0	0	bin.234	d__Bacteria;p__Verrucomicrobiota;c__Kiritimatiellae;o__UBA8416;f__;g__;s__	5656	56	24	1	55	0	0	0	0	N/A	N/A	N/A	N/A	N/A	N/A	N/A	N/A	N/A	N/A	d__Bacteria;p__Verrucomicrobiota;c__Kiritimatiellae;o__UBA8416;f__;g__;s__	taxonomic classification fully defined by topology	N/A	N/A	84.29	11	0.638208	N/A	na	na	na	na	na	0.0112581	0.0155915	0.00287873	0.00247225	0.557921	0.635702	0.00257881	0.00336153	0.0121112	0.0378884
BSW_bin235	LQ_MAG	no	4.17	0	0	bin.235	na	5656	56	24	47	9	0	0	0	0	na	na	na	na	na	na	na	na	na	na	na	na	na	na	na	na	na	na	na	na	na	na	na	0.122786	0.000654717	0.000850945	4.86833e-05	0.000991063	0.00026189	0.00161115	0.00282715	4.29119e-05	0.0010549
BSW_bin236	HQ-MAG	no	100	0.46	100	bin.236	d__Bacteria;p__Krumholzibacteriota;c__Krumholzibacteria;o__LZORAL124-64-63;f__;g__;s__	5656	56	24	0	55	1	0	0	0	N/A	N/A	N/A	N/A	N/A	N/A	N/A	N/A	N/A	N/A	d__Bacteria;p__Krumholzibacteriota;c__Krumholzibacteria;o__;f__;g__;s__	taxonomic novelty determined using RED	N/A	N/A	90.18	11	0.689967	N/A	na	na	na	na	na	0.0175551	0.0295624	0.00481	0.0544197	1.03989	0.657785	0.00374353	0.00912845	0.0321308	0.222131
BSW_bin237	LQ_MAG	no	36.11	4.17	100	bin.237	d__Bacteria;p__Verrucomicrobiota;c__Verrucomicrobiae;o__Chthoniobacterales;f__;g__;s__	5656	56	24	39	16	1	0	0	0	N/A	N/A	N/A	N/A	N/A	N/A	N/A	N/A	N/A	N/A	d__Bacteria;p__Verrucomicrobiota;c__Verrucomicrobiae;o__Chthoniobacterales;f__;g__;s__	taxonomic classification fully defined by topology	N/A	N/A	26.69	11	0.66381	N/A	na	na	na	na	na	0.771449	0.133395	0.0558346	0.0110186	0.065685	0.0978359	0.263704	0.0897472	0.0465778	0.0493141
BSW_bin238	HQ-MAG	no	95.83	0	0	bin.238	d__Bacteria;p__Verrucomicrobiota;c__Verrucomicrobiae;o__Opitutales;f__Opitutaceae;g__UBA5691;s__	5656	56	24	1	55	0	0	0	0	N/A	N/A	N/A	N/A	N/A	N/A	N/A	N/A	N/A	N/A	d__Bacteria;p__Verrucomicrobiota;c__Verrucomicrobiae;o__Opitutales;f__Opitutaceae;g__UBA5691;s__	ANI	N/A	GCA_002420265.1, s__UBA5691 sp002420265, 95.0, 77.1, 0.09; GCA_002420185.1, s__UBA5691 sp002420185, 95.0, 76.81, 0.09; GCA_002474325.1, s__UBA5691 sp002474325, 95.0, 76.29, 0.06; GCA_002694885.1, s__UBA5691 sp002694885, 95.0, 76.26, 0.07	83.27	11	0.944353	N/A	na	na	na	na	na	0.0945709	0.142694	0.310594	0.0198242	0.00634176	0.000691119	0.00649454	0.184534	0.0816501	0.00799286
BSW_bin239	LQ_MAG	no	15.78	0	0	bin.239	d__Bacteria;p__Actinobacteriota;c__Actinomycetia;o__Nanopelagicales;f__S36-B12;g__Mxb001;s__	5656	56	24	40	16	0	0	0	0	N/A	N/A	N/A	N/A	N/A	GCA_004379115.1	95	d__Bacteria;p__Actinobacteriota;c__Actinomycetia;o__Nanopelagicales;f__S36-B12;g__Mxb001;s__Mxb001 sp004379115	79.17	0.48	d__Bacteria;p__Actinobacteriota;c__Actinomycetia;o__Nanopelagicales;f__S36-B12;g__;s__	taxonomic classification defined by topology and ANI	N/A	N/A	28.83	11	0.898182	N/A	na	na	na	na	na	0.0242899	0.0499267	0.035507	0.0105621	0.191606	0.288147	0.00531943	0.00599518	0.0085803	0.0492317
BSW_bin240	na	no	0	0	0	bin.240	na	5656	56	24	56	0	0	0	0	0	na	na	na	na	na	na	na	na	na	na	na	na	na	na	na	na	na	na	na	na	na	na	na	0.000716155	0.00482682	0.00016304	0.00188525	0.0504727	0.0136117	0.000121056	0.00163042	0.00346825	0.0379447
BSW_bin241	MQ_MAG	no	58.33	0	0	bin.241	d__Bacteria;p__Aureabacteria;c__PUNC01;o__PUNC01;f__PWXJ01;g__;s__	5656	56	24	15	41	0	0	0	0	N/A	N/A	N/A	N/A	N/A	N/A	N/A	N/A	N/A	N/A	d__Bacteria;p__Aureabacteria;c__PUNC01;o__PUNC01;f__;g__;s__	taxonomic novelty determined using RED	N/A	N/A	41.05	11	0.771042	N/A	na	na	na	na	na	0.00244701	0.00520173	0.000656	0.00043824	0.029407	0.211555	0.000392358	0.00183301	0.0024472	0.00963239
BSW_bin242	LQ_MAG	no	48.26	0	0	bin.242	d__Bacteria;p__Bacteroidota;c__Bacteroidia;o__Flavobacteriales;f__Crocinitomicaceae;g__UBA952;s__	5656	56	24	26	30	0	0	0	0	N/A	N/A	N/A	N/A	N/A	GCA_005798205.1	95	d__Bacteria;p__Bacteroidota;c__Bacteroidia;o__Flavobacteriales;f__Crocinitomicaceae;g__UBA952;s__UBA952 sp005798205	78.92	0.3	d__Bacteria;p__Bacteroidota;c__Bacteroidia;o__Flavobacteriales;f__Crocinitomicaceae;g__UBA952;s__	taxonomic classification defined by topology and ANI	N/A	N/A	42.74	11	0.967678	N/A	na	na	na	na	na	0.227606	0.280063	0.167838	0.0177334	0.00408271	0.00114401	0.0113901	0.520084	0.25774	0.00611121
BSW_bin243	LQ_MAG	no	33.33	0	0	bin.243	d__Bacteria;p__Marinisomatota;c__UBA8477;o__UBA8477;f__;g__;s__	5656	56	24	48	8	0	0	0	0	N/A	N/A	N/A	N/A	N/A	N/A	N/A	N/A	N/A	N/A	d__Bacteria;p__Marinisomatota;c__;o__;f__;g__;s__	taxonomic novelty determined using RED	N/A	N/A	46.53	11	0.692356	N/A	na	na	na	na	na	0.0184187	0.0441275	0.00911223	0.128356	0.911035	0.326605	0.00392578	0.0216317	0.0707521	0.595015
BSW_bin244	LQ_MAG	no	10.42	0	0	bin.244	na	5656	56	24	52	4	0	0	0	0	na	na	na	na	na	na	na	na	na	na	na	na	na	na	na	na	na	na	na	na	na	na	na	0.114456	0.0365937	0.0186077	0.0023787	0.00565086	0.00448823	0.349476	0.0651133	0.0527334	0.0107332
BSW_bin245	MQ_MAG	no	88.89	0	0	bin.245	d__Bacteria;p__Chloroflexota;c__Anaerolineae;o__Anaerolineales;f__UBA11858;g__J130;s__	5656	56	24	4	52	0	0	0	0	N/A	N/A	N/A	N/A	N/A	N/A	N/A	N/A	N/A	N/A	d__Bacteria;p__Chloroflexota;c__Anaerolineae;o__Anaerolineales;f__UBA11858;g__;s__	taxonomic novelty determined using RED	N/A	N/A	76.94	11	0.894484	N/A	na	na	na	na	na	0.00420542	0.0125343	0.00126092	0.00408389	0.241401	0.144141	0.00125854	0.00479474	0.0118141	0.0730097
BSW_bin246	HQ-MAG	no	100	0	0	bin.246	d__Bacteria;p__Nitrospinota;c__Nitrospinia;o__Nitrospinales;f__Nitrospinaceae;g__LS-NOB;s__	5656	56	24	0	56	0	0	0	0	N/A	N/A	N/A	N/A	N/A	GCA_002705185.1	95	d__Bacteria;p__Nitrospinota;c__Nitrospinia;o__Nitrospinales;f__Nitrospinaceae;g__LS-NOB;s__LS-NOB sp002705185	78.55	0.52	d__Bacteria;p__Nitrospinota;c__Nitrospinia;o__Nitrospinales;f__Nitrospinaceae;g__LS-NOB;s__	taxonomic classification defined by topology and ANI	N/A	GCA_001542995.1, s__LS-NOB sp001542995, 95.0, 86.19, 0.79; GCA_002786505.1, s__LS-NOB sp002786505, 95.0, 82.14, 0.81; GCA_003545625.1, s__LS-NOB sp003545625, 95.0, 81.14, 0.77; GCA_002454045.1, s__LS-NOB sp002454045, 95.0, 77.91, 0.52	92.66	11	0.953211	Genome not assigned to closest species as it falls outside its pre-defined ANI radius	na	na	na	na	na	0.000969394	0.00540996	0.0441624	0.0142172	0.0464594	0.00903732	0.000159356	0.00840039	0.0213684	0.0405399
BSW_bin247	LQ_MAG	no	12.5	0	0	bin.247	d__Bacteria;p__Actinobacteriota;c__Actinomycetia;o__Nanopelagicales;f__S36-B12;g__UBA11398;s__	5656	56	24	53	3	0	0	0	0	N/A	N/A	N/A	N/A	N/A	N/A	N/A	N/A	N/A	N/A	d__Bacteria;p__Actinobacteriota;c__Actinomycetia;o__Nanopelagicales;f__S36-B12;g__;s__	taxonomic novelty determined using RED	N/A	N/A	18.39	11	0.869533	N/A	na	na	na	na	na	0.664519	0.0303161	0.0150531	0.00279945	0.00976127	0.00567059	0.280594	0.125525	0.0328225	0.0118928
BSW_bin248	LQ_MAG	no	18.18	4.17	100	bin.248	d__Bacteria;p__Actinobacteriota;c__Actinomycetia;o__Mycobacteriales;f__Mycobacteriaceae;g__Mycobacterium;s__	5656	56	24	46	7	3	0	0	0	N/A	N/A	N/A	N/A	N/A	GCA_005789055.1	95	d__Bacteria;p__Actinobacteriota;c__Actinomycetia;o__Mycobacteriales;f__Mycobacteriaceae;g__Mycobacterium;s__Mycobacterium sp005789055	82.05	0.45	d__Bacteria;p__Actinobacteriota;c__Actinomycetia;o__Mycobacteriales;f__Mycobacteriaceae;g__Mycobacterium;s__	taxonomic classification defined by topology and ANI	N/A	GCA_001510415.1, s__Mycobacterium sp001510415, 95.0, 79.16, 0.3; GCA_005787665.1, s__Mycobacterium sp005787665, 95.0, 78.12, 0.41; GCF_900453085.1, s__Mycobacterium aichiense, 95.0, 78.11, 0.4; GCF_001494595.1, s__Mycobacterium sp001494595, 95.0, 78.1, 0.45; GCF_000613185.1, s__Mycobacterium cosmeticum, 95.0, 78.02, 0.32; GCF_001886515.1, s__Mycobacterium sp001886515, 95.0, 77.93, 0.4; GCF_002887…	15.69	11	0.981854	N/A	na	na	na	na	na	0.028106	0.0941352	0.083116	0.00854189	0.128923	0.279352	0.0129719	0.0168639	0.0174757	0.0485453
BSW_bin249	LQ_MAG	no	72.57	8.8	0	bin.249	d__Bacteria;p__Patescibacteria;c__Paceibacteria;o__UBA9983;f__UBA12079;g__;s__	5656	56	24	9	44	3	0	0	0	N/A	N/A	N/A	N/A	N/A	N/A	N/A	N/A	N/A	N/A	d__Bacteria;p__Patescibacteria;c__Paceibacteria;o__UBA9983;f__;g__;s__	taxonomic novelty determined using RED	N/A	N/A	46.25	11	0.837812	N/A	na	na	na	na	na	0.000967798	0.00894364	0.000385867	0.00820769	0.00933285	0.00472558	0.000253847	0.00302962	0.00709759	0.11092
BSW_bin250	LQ_MAG	no	37.5	0	0	bin.250	d__Bacteria;p__Verrucomicrobiota;c__Verrucomicrobiae;o__Pedosphaerales;f__UBA1319;g__;s__	5656	56	24	46	10	0	0	0	0	N/A	N/A	N/A	N/A	N/A	N/A	N/A	N/A	N/A	N/A	d__Bacteria;p__Verrucomicrobiota;c__Verrucomicrobiae;o__Pedosphaerales;f__;g__;s__	taxonomic novelty determined using RED	N/A	N/A	47.06	11	0.788918	N/A	na	na	na	na	na	0.0053655	0.329407	1.66616	0.131052	0.101295	0.00263004	0.0159096	0.271084	0.394085	0.0373661
BSW_bin251	LQ_MAG	no	78.19	17.65	50	bin.251	d__Bacteria;p__Planctomycetota;c__Phycisphaerae;o__SM23-33;f__SM23-33;g__B1-G9;s__	5656	56	24	17	33	6	0	0	0	N/A	N/A	N/A	N/A	N/A	N/A	N/A	N/A	N/A	N/A	d__Bacteria;p__Planctomycetota;c__Phycisphaerae;o__SM23-33;f__SM23-33;g__;s__	taxonomic novelty determined using RED	N/A	N/A	64.17	11	0.878625	Genome has more than 11.7% of markers with multiple hits	na	na	na	na	na	0.00773041	0.02016	0.00126368	0.00842532	0.311448	0.453214	0.00241103	0.00405987	0.0111017	0.145041
BSW_bin252	LQ_MAG	no	65.1	30.37	33.33	bin.252	d__Bacteria;p__Desulfobacterota;c__Desulfobacteria;o__Desulfobacterales;f__Desulfobacteraceae;g__;s__	5656	56	24	16	25	15	0	0	0	N/A	N/A	N/A	N/A	N/A	N/A	N/A	N/A	N/A	N/A	d__Bacteria;p__Desulfobacterota;c__Desulfobacteria;o__Desulfobacterales;f__Desulfobacteraceae;g__;s__	taxonomic novelty determined using RED	N/A	N/A	37.62	11	0.902201	Genome has more than 20.8% of markers with multiple hits	na	na	na	na	na	0.0103027	0.0418172	0.00493277	0.106152	0.419554	0.604704	0.00363464	0.0151541	0.0225991	0.180571
BSW_bin253	na	no	0	0	0	bin.253	na	5656	56	24	56	0	0	0	0	0	na	na	na	na	na	na	na	na	na	na	na	na	na	na	na	na	na	na	na	na	na	na	na	0.00013219	0.000321895	0.00119924	0.00226262	7.11416e-05	2.31002e-05	8.06194e-06	0.00392685	0.0100231	0.00233453
BSW_bin254	LQ_MAG	no	20.31	0	0	bin.254	d__Bacteria;p__Planctomycetota;c__Phycisphaerae;o__Phycisphaerales;f__SM1A02;g__UBA6054;s__	5656	56	24	43	13	0	0	0	0	N/A	N/A	N/A	N/A	N/A	N/A	N/A	N/A	N/A	N/A	d__Bacteria;p__Planctomycetota;c__Phycisphaerae;o__Phycisphaerales;f__SM1A02;g__;s__	taxonomic novelty determined using RED	N/A	N/A	11.15	11	0.94539	Genome domain questionable ( 11.7% Bacterial, 4.1% Archaeal)	na	na	na	na	na	0.365097	0.0897788	0.0272218	0.0308382	0.0153199	0.0107071	0.0268867	0.0427152	0.055361	0.0154373
BSW_bin255	MQ_MAG	no	66.67	0	0	bin.255	d__Bacteria;p__Patescibacteria;c__ABY1;o__UBA1558;f__UBA1558;g__;s__	5656	56	24	8	48	0	0	0	0	N/A	N/A	N/A	N/A	N/A	N/A	N/A	N/A	N/A	N/A	d__Bacteria;p__Patescibacteria;c__ABY1;o__UBA1558;f__UBA1558;g__;s__	taxonomic novelty determined using RED	N/A	N/A	55.95	11	0.830256	N/A	na	na	na	na	na	0.00122849	0.00813361	0.00124244	0.0247756	0.00137333	0.00111646	0.000236118	0.00135863	0.00965206	0.0975788
BSW_bin256	HQ-MAG	no	95.83	0	0	bin.256	d__Bacteria;p__Planctomycetota;c__Planctomycetes;o__Pirellulales;f__UBA1268;g__;s__	5656	56	24	1	55	0	0	0	0	N/A	N/A	N/A	N/A	N/A	N/A	N/A	N/A	N/A	N/A	d__Bacteria;p__Planctomycetota;c__Planctomycetes;o__Pirellulales;f__;g__;s__	taxonomic novelty determined using RED	N/A	N/A	82.14	11	0.795949	N/A	na	na	na	na	na	1.36284	0.111546	0.0289526	0.0178886	0.139682	0.257977	1.75592	0.0558759	0.236709	0.162039
BSW_bin257	MQ_MAG	no	66.67	2.55	0	bin.257	d__Bacteria;p__Desulfobacterota;c__Desulfobulbia;o__Desulfobulbales;f__Desulfocapsaceae;g__;s__	5656	56	24	29	25	2	0	0	0	N/A	N/A	N/A	N/A	N/A	N/A	N/A	N/A	N/A	N/A	d__Bacteria;p__Desulfobacterota;c__Desulfobulbia;o__Desulfobulbales;f__Desulfocapsaceae;g__;s__	taxonomic novelty determined using RED	N/A	N/A	58.06	11	0.865452	N/A	na	na	na	na	na	0.00351086	0.0102727	0.000662562	0.00793018	0.153688	0.0498297	0.000909959	0.00219308	0.0122681	0.182854
BSW_bin258	LQ_MAG	no	33.33	0	0	bin.258	d__Bacteria;p__Chloroflexota;c__Anaerolineae;o__Anaerolineales;f__EnvOPS12;g__;s__	5656	56	24	46	10	0	0	0	0	N/A	N/A	N/A	N/A	N/A	N/A	N/A	N/A	N/A	N/A	d__Bacteria;p__Chloroflexota;c__Anaerolineae;o__Anaerolineales;f__EnvOPS12;g__;s__	taxonomic classification fully defined by topology	N/A	N/A	38.21	11	0.87377	N/A	na	na	na	na	na	0.00474521	0.0081856	0.00175343	0.0458741	0.24921	0.103166	0.00195157	0.00291096	0.0157299	0.141127
BSW_bin259	MQ_MAG	no	50	0	0	bin.259	d__Bacteria;p__Campylobacterota;c__Campylobacteria;o__Campylobacterales;f__Sulfurimonadaceae;g__Sulfurimonas;s__	5656	56	24	13	43	0	0	0	0	N/A	N/A	N/A	N/A	N/A	N/A	N/A	N/A	N/A	N/A	d__Bacteria;p__Campylobacterota;c__Campylobacteria;o__Campylobacterales;f__Sulfurimonadaceae;g__Sulfurimonas;s__	taxonomic classification fully defined by topology	N/A	N/A	36.25	11	0.944522	N/A	na	na	na	na	na	0.0117449	0.0227516	0.00771533	0.026637	0.556707	0.0714991	0.00284229	0.00763391	0.0484673	0.533715
BSW_bin26	MQ_MAG	no	75	5.21	100	bin.26	d__Bacteria;p__Actinobacteriota;c__Actinomycetia;o__Nanopelagicales;f__Nanopelagicaceae;g__AAA044-D11;s__AAA044-D11 sp002367715	5656	56	24	32	22	2	0	0	0	GCA_002367715.1	95	d__Bacteria;p__Actinobacteriota;c__Actinomycetia;o__Nanopelagicales;f__Nanopelagicaceae;g__AAA044-D11;s__AAA044-D11 sp002367715	99.5	0.83	GCA_002367715.1	95	d__Bacteria;p__Actinobacteriota;c__Actinomycetia;o__Nanopelagicales;f__Nanopelagicaceae;g__AAA044-D11;s__AAA044-D11 sp002367715	99.5	0.83	d__Bacteria;p__Actinobacteriota;c__Actinomycetia;o__Nanopelagicales;f__Nanopelagicaceae;g__AAA044-D11;s__	taxonomic classification defined by topology and ANI	topological placement and ANI have congruent species assignments	GCA_002340925.1, s__AAA044-D11 sp002340925, 95.0, 81.19, 0.37; GCA_000485495.1, s__AAA044-D11 sp000485495, 95.0, 79.57, 0.35; GCA_007280395.1, s__AAA044-D11 sp007280395, 95.0, 79.54, 0.37	74.19	11	N/A	N/A	na	na	na	na	na	0.366551	0.0120864	0.00604128	0.00230197	0.00491626	0.00107695	0.0618722	0.0547208	0.00368316	0.00654653
BSW_bin260	LQ_MAG	hgc+	87.5	14.02	57.14	bin.260	d__Bacteria;p__Desulfobacterota;c__Desulfobacteria;o__Desulfobacterales;f__Desulfobacteraceae;g__Desulfobacula;s__	5656	56	24	3	46	7	0	0	0	N/A	N/A	N/A	N/A	N/A	GCA_003647385.1	95	d__Bacteria;p__Desulfobacterota;c__Desulfobacteria;o__Desulfobacterales;f__Desulfobacteraceae;g__Desulfobacula;s__Desulfobacula sp003647385	80.31	0.42	d__Bacteria;p__Desulfobacterota;c__Desulfobacteria;o__Desulfobacterales;f__Desulfobacteraceae;g__Desulfobacula;s__	taxonomic classification defined by topology and ANI	N/A	GCF_000307105.1, s__Desulfobacula toluolica, 95.0, 79.65, 0.39; GCA_001799395.1, s__Desulfobacula sp001799395, 95.0, 77.58, 0.22	69.5	11	0.952558	N/A	MDKISTSGVNIMSSMDEIALSCSTEPSNPMPDYEKPGYKLCSYVDKFMKTDAGVIPIIKTKLGKDDLFSTFHVRCGISRHKYTVAPGLYGIGNPDKNCEVLVTANFKLTFDHLRKELAEINAWILVLDTKGVNVWCAAGKGTFSTLELVNKIKACKLEKIVDHKRVIVPQLGATGVSAGDVKKLSGFRVVYGPIRANDIPAFLKNKRKADKNMRQVTFNIYERFILTPVEIQIVLKPALIAALVLFIVSGFGPGIFSFSGAWERGVISFFALIAGIVSGGFVTPVLLPFIPSRQFALKGIIAGSVLSIPLLTLFSTAIKGVSGFAALFLFSVTISSYLAMNFTGATPFTSPSGVEKEMKRYIPVQLVCLVISSGLWIYSAF	MKDLRYLDDVSSLVLDEEKCIGCSLCTEVCPQAVFEMRDNKAHIVDFNACMECGACVNNCPSKAISVSPGVG	na	na	BSW_001	0.0341337	0.151566	0.0134179	0.286844	1.0506	0.871296	0.00858018	0.0186722	0.135294	1.94313
BSW_bin261	MQ_MAG	no	62.5	4.17	0	bin.261	d__Bacteria;p__Proteobacteria;c__Gammaproteobacteria;o__Burkholderiales;f__Methylophilaceae;g__BACL14;s__BACL14 sp002384685	5656	56	24	40	15	1	0	0	0	GCA_002384685.1	95	d__Bacteria;p__Proteobacteria;c__Gammaproteobacteria;o__Burkholderiales;f__Methylophilaceae;g__BACL14;s__BACL14 sp002384685	99.44	0.88	GCA_002384685.1	95	d__Bacteria;p__Proteobacteria;c__Gammaproteobacteria;o__Burkholderiales;f__Methylophilaceae;g__BACL14;s__BACL14 sp002384685	99.44	0.88	d__Bacteria;p__Proteobacteria;c__Gammaproteobacteria;o__Burkholderiales;f__Methylophilaceae;g__BACL14;s__	taxonomic classification defined by topology and ANI	topological placement and ANI have congruent species assignments	GCF_000168995.1, s__BACL14 sp000168995, 95.0, 82.18, 0.8	69.35	11	N/A	N/A	na	na	na	na	na	0.128837	0.187628	0.117821	0.107582	0.015466	0.0043604	0.011078	0.116038	0.0223487	0.050749
BSW_bin262	na	hgc+	0	0	0	bin.262	na	5656	56	24	56	0	0	0	0	0	na	na	na	na	na	na	na	na	na	na	na	na	na	na	na	na	na	na	MCLRQNQGRIKKEPAPICCSPCQSAEPPGSQTEAATAPSAPTPWCTGLIGSAAGPIPRVADVLEASDRRGAMRVRLGIGRDRYRVEPGVYALGSPDANSPVFVSANYKLSFDQLRSALHGWSGWILVLDTNGVNVWCAAGKGTFGTEELVHRILSTQLASIVKHRQLIVPQLGATGIAAHLVAKASGFSVVYGPVRATDLAAFLAAGCQATSEMRRVTFNLKDRAVVIPTELVLWGRWILPLIVLLEVSGQSPLAGALLGGFLAGTVLVPLLLPWLPGKSFSVKGMLLGLVLGLPGVWTTAGTTGAAAGAGLLLMAVSVTSFFALNFTGCTTFTSLSGTRYETLRAVPLQVLALLGGLGLWRWGVWS	MDTARTYLGNGDTLEYDVDACVGCGRCQMVCPHGVFSVVDGKARVVRGGACMECGACKRNCPTSAIDVRVGVGCATGLLASLLGFKGACCADEYGCDG	na	na	BSW_019	0.00484078	0.00352715	0.000545475	0.000398334	0.121865	0.167991	0.00138501	0.000348572	0.00221247	0.0130801
BSW_bin263	LQ_MAG	hgc+	99.62	25	0	bin.263	d__Bacteria;p__Verrucomicrobiota;c__Lentisphaeria;o__UBA1407;f__YB12-FULL-65-16;g__;s__	5656	56	24	1	45	10	0	0	0	N/A	N/A	N/A	N/A	N/A	GCA_001803235.1	95	d__Bacteria;p__Verrucomicrobiota;c__Lentisphaeria;o__UBA1407;f__YB12-FULL-65-16;g__YB12-FULL-65-16;s__YB12-FULL-65-16 sp001803235	75.6	0.06	d__Bacteria;p__Verrucomicrobiota;c__Lentisphaeria;o__UBA1407;f__;g__;s__	taxonomic classification defined by topology and ANI	N/A	N/A	44.52	11	0.745141	Genome has more than 46.7% of markers with multiple hits	MKAKSNCCCCGTKSGEEQGCAPAAPLPPPESWQTGTRETEEGPIPQIADTLDAADRRGAIRVRMGIGRDRYRVEPGLYALGSPNANSPVFVTANYKLSFDHLRSALEGRAGWILVLDTDGVNVWCAAGKGTFGTDELVHRISQTGLAKIVAHRQLIVPQLGATGVAAHLVTNASGFNVIYGPVRATDLPAFLDADCQAVPEMRRVSFALRDRIVVIPNELTFWAQWGLPVIVILALLGQAQLAGVLLGASLAGIVLVPVLLPWLPGKAFSVKGMTMGLLLGVPGVWAIAGTTGASSAAGLLLIAVSCTSFIALNFTGCSTFTSLTGTRSETLRAVPIQIVGFIVGLGLFGWAAWL	x	na	na	BSW_012	0.0153705	0.0881717	0.00483289	0.0258527	0.58988	0.356906	0.00492125	0.0168516	0.0396432	0.677547
BSW_bin264	MQ_MAG	no	83.56	0	0	bin.264	d__Bacteria;p__Actinobacteriota;c__Thermoleophilia;o__Solirubrobacterales;f__70-9;g__67-14;s__	5656	56	24	8	48	0	0	0	0	N/A	N/A	N/A	N/A	N/A	GCA_001897355.1	95	d__Bacteria;p__Actinobacteriota;c__Thermoleophilia;o__Solirubrobacterales;f__70-9;g__67-14;s__67-14 sp001897355	78.65	0.45	d__Bacteria;p__Actinobacteriota;c__Thermoleophilia;o__Solirubrobacterales;f__70-9;g__;s__	taxonomic classification defined by topology and ANI	N/A	N/A	79.42	11	0.918276	N/A	na	na	na	na	na	0.0114379	0.19466	0.126015	0.0102338	0.0852684	0.111202	0.00118697	0.0227667	0.0218363	0.0404078
BSW_bin265	na	no	0	0	0	bin.265	na	5656	56	24	56	0	0	0	0	0	na	na	na	na	na	na	na	na	na	na	na	na	na	na	na	na	na	na	na	na	na	na	na	0.000302919	0.00541529	0.0142082	0.0314124	0.00113085	0.000427344	4.88176e-05	0.0049913	0.0194561	0.00744081
BSW_bin266	HQ-MAG	no	95.83	0	0	bin.266	d__Bacteria;p__Marinisomatota;c__Marinisomatia;o__SCGC-AAA003-L08;f__;g__;s__	5656	56	24	1	55	0	0	0	0	N/A	N/A	N/A	N/A	N/A	N/A	N/A	N/A	N/A	N/A	d__Bacteria;p__Marinisomatota;c__Marinisomatia;o__SCGC-AAA003-L08;f__;g__;s__	taxonomic classification fully defined by topology	N/A	N/A	84.35	11	0.606541	N/A	na	na	na	na	na	0.0012864	0.00218394	0.000374128	0.00281384	0.0645773	0.0413654	0.000221211	0.000460373	0.00243546	0.0204955
BSW_bin267	LQ_MAG	no	0.38	0	0	bin.267	na	5656	56	24	55	1	0	0	0	0	na	na	na	na	na	na	na	na	na	na	na	na	na	na	na	na	na	na	na	na	na	na	na	0.00140291	0.00761736	0.00110146	0.00300924	0.0550744	0.00764557	0.000472289	0.00216238	0.00476074	0.0983576
BSW_bin268	LQ_MAG	no	43.58	0.38	100	bin.268	d__Bacteria;p__Actinobacteriota;c__Actinomycetia;o__Nanopelagicales;f__S36-B12;g__UBA10649;s__	5656	56	24	23	32	1	0	0	0	N/A	N/A	N/A	N/A	N/A	GCA_003456155.1	95	d__Bacteria;p__Actinobacteriota;c__Actinomycetia;o__Nanopelagicales;f__S36-B12;g__UBA10649;s__UBA10649 sp003456155	79.64	0.5	d__Bacteria;p__Actinobacteriota;c__Actinomycetia;o__Nanopelagicales;f__S36-B12;g__;s__	taxonomic classification defined by topology and ANI	N/A	N/A	35.24	11	0.925626	N/A	na	na	na	na	na	0.0825973	0.368821	0.119186	0.0176196	0.144624	0.194119	0.0271667	0.0287957	0.0359706	0.0725597
BSW_bin269	LQ_MAG	no	12.5	0	0	bin.269	d__Bacteria;p__Planctomycetota;c__Phycisphaerae;o__Sedimentisphaerales;f__Anaerohalophaeraceae;g__Anaerohalosphaera;s__	5656	56	24	52	4	0	0	0	0	N/A	N/A	N/A	N/A	N/A	N/A	N/A	N/A	N/A	N/A	d__Bacteria;p__Planctomycetota;c__Phycisphaerae;o__Sedimentisphaerales;f__Anaerohalophaeraceae;g__;s__	taxonomic novelty determined using RED	N/A	N/A	20.85	11	0.854985	N/A	na	na	na	na	na	0.00174056	0.00582087	0.00165076	0.0947136	0.037939	0.0761637	0.000841723	0.00157799	0.0051561	0.101519
BSW_bin270	LQ_MAG	no	87.5	8.33	0	bin.270	d__Bacteria;p__Actinobacteriota;c__UBA1414;o__UBA1414;f__UBA1414;g__;s__	5656	56	24	3	52	0	1	0	0	N/A	N/A	N/A	N/A	N/A	N/A	N/A	N/A	N/A	N/A	d__Bacteria;p__Actinobacteriota;c__UBA1414;o__UBA1414;f__UBA1414;g__;s__	taxonomic novelty determined using RED	N/A	N/A	80.18	11	0.844696	N/A	na	na	na	na	na	0.0036753	0.00913682	0.000706296	0.00422749	0.141707	0.167581	0.000750837	0.00152206	0.00768	0.059733
BSW_bin271	LQ_MAG	no	35.42	0	0	bin.271	d__Bacteria;p__Campylobacterota;c__Campylobacteria;o__Campylobacterales;f__Sulfurimonadaceae;g__Sulfurimonas;s__	5656	56	24	46	10	0	0	0	0	N/A	N/A	N/A	N/A	N/A	N/A	N/A	N/A	N/A	N/A	d__Bacteria;p__Campylobacterota;c__Campylobacteria;o__Campylobacterales;f__Sulfurimonadaceae;g__Sulfurimonas;s__	ANI	N/A	GCA_001873135.1, s__Sulfurimonas sp001873135, 95.0, 77.04, 0.09; GCF_000242915.1, s__Sulfurimonas gotlandica, 95.0, 76.77, 0.17; GCA_002335055.1, s__Sulfurimonas sp002335055, 95.0, 76.66, 0.1; GCF_000147355.1, s__Sulfurimonas autotrophica, 95.0, 76.2, 0.08; GCA_003978465.1, s__Sulfurimonas sp003978465, 95.0, 76.15, 0.11	40.26	11	0.93068	N/A	na	na	na	na	na	0.000854962	0.00370528	0.000278342	0.00059079	0.0820709	0.00694873	0.000267246	0.000957207	0.00477436	0.0311006
BSW_bin272	na	no	0	0	0	bin.272	na	5656	56	24	56	0	0	0	0	0	na	na	na	na	na	na	na	na	na	na	na	na	na	na	na	na	na	na	na	na	na	na	na	0.145681	0.0575302	0.0139116	0.0026798	0.00489211	0.0116262	0.0045972	0.019708	0.00491834	0.00278907
BSW_bin273	HQ-MAG	no	95.83	0	0	bin.273	d__Bacteria;p__Actinobacteriota;c__Thermoleophilia;o__Ga0077560;f__Ga0077560;g__;s__	5656	56	24	1	55	0	0	0	0	N/A	N/A	N/A	N/A	N/A	N/A	N/A	N/A	N/A	N/A	d__Bacteria;p__Actinobacteriota;c__Thermoleophilia;o__Ga0077560;f__Ga0077560;g__;s__	taxonomic novelty determined using RED	N/A	N/A	87.72	11	0.918339	N/A	na	na	na	na	na	0.0181395	0.0350777	0.0259778	0.00392866	0.0665171	0.150605	0.00452052	0.0120039	0.00823241	0.0278704
BSW_bin274	HQ-MAG	no	91.67	4.17	100	bin.274	d__Bacteria;p__Verrucomicrobiota;c__Kiritimatiellae;o__UBA8416;f__;g__;s__	5656	56	24	2	53	1	0	0	0	N/A	N/A	N/A	N/A	N/A	N/A	N/A	N/A	N/A	N/A	d__Bacteria;p__Verrucomicrobiota;c__Kiritimatiellae;o__UBA8416;f__;g__;s__	taxonomic novelty determined using RED	N/A	N/A	70.26	11	0.669466	N/A	na	na	na	na	na	0.00359487	0.0150279	0.00201177	0.00153875	0.246375	0.1078	0.000785956	0.00505703	0.00746793	0.0296235
BSW_bin275	LQ_MAG	no	33.56	0	0	bin.275	d__Bacteria;p__Planctomycetota;c__MHYJ01;o__;f__;g__;s__	5656	56	24	43	13	0	0	0	0	N/A	N/A	N/A	N/A	N/A	N/A	N/A	N/A	N/A	N/A	d__Bacteria;p__Planctomycetota;c__;o__;f__;g__;s__	taxonomic novelty determined using RED	N/A	N/A	17.02	11	0.502074	N/A	na	na	na	na	na	0.00598943	0.00427102	0.000944235	0.000970684	0.392522	0.16396	0.00126717	0.00113325	0.00870506	0.0110042
BSW_bin276	LQ_MAG	no	4.17	0	0	bin.276	na	5656	56	24	55	1	0	0	0	0	na	na	na	na	na	na	na	na	na	na	na	na	na	na	na	na	na	na	na	na	na	na	na	0.1097	0.0870427	0.0968311	0.0461834	0.00862508	0.00705017	0.00259569	0.279057	0.0820281	0.0725478
BSW_bin277	HQ-MAG	no	91.67	0	0	bin.277	d__Bacteria;p__Bacteroidota;c__Bacteroidia;o__NS11-12g;f__UBA9320;g__UBA9320;s__UBA9320 sp002384205	5656	56	24	2	54	0	0	0	0	GCA_002384205.1	95	d__Bacteria;p__Bacteroidota;c__Bacteroidia;o__NS11-12g;f__UBA9320;g__UBA9320;s__UBA9320 sp002384205	99.39	0.79	GCA_002384205.1	95	d__Bacteria;p__Bacteroidota;c__Bacteroidia;o__NS11-12g;f__UBA9320;g__UBA9320;s__UBA9320 sp002384205	99.39	0.79	d__Bacteria;p__Bacteroidota;c__Bacteroidia;o__NS11-12g;f__UBA9320;g__UBA9320;s__	taxonomic classification defined by topology and ANI	topological placement and ANI have congruent species assignments	GCA_003516975.1, s__UBA9320 sp003516975, 95.0, 90.54, 0.74; GCA_003484585.1, s__UBA9320 sp003484585, 95.0, 77.43, 0.13; GCA_002746305.1, s__UBA9320 sp002746305, 95.0, 77.27, 0.18; GCA_003485825.1, s__UBA9320 sp003485825, 95.0, 76.52, 0.11	88.35	11	N/A	N/A	na	na	na	na	na	0.543523	1.00185	0.558659	0.307732	0.0135062	0.00158686	0.0174519	1.13101	0.424824	0.155299
BSW_bin278	HQ-MAG	hgc+	95.83	0	0	bin.278	d__Bacteria;p__Planctomycetota;c__Phycisphaerae;o__Sedimentisphaerales;f__Anaerohalophaeraceae;g__Anaerohalosphaera;s__	5656	56	24	1	55	0	0	0	0	N/A	N/A	N/A	N/A	N/A	N/A	N/A	N/A	N/A	N/A	d__Bacteria;p__Planctomycetota;c__Phycisphaerae;o__Sedimentisphaerales;f__Anaerohalophaeraceae;g__;s__	taxonomic novelty determined using RED	N/A	N/A	86.15	11	0.854457	N/A	MANTIRGACEYAFGGREFVCVPCEYGWDERFASWRCRWGAWRMHHEVSPGLYAVGSPGADSPVMVSCNYKMSFDRLRCDLGRMDAWILVIDTEGINVWCAAGKGTFGTDEIVRRVEEFKVGEVVSHRELIVPQLGAPSVSAHGVRKACGFKVTYGPVRSRDIAAFMDAGKKATGEMRRVKFGLADRAALVPMDIIMGLKFGVFVAACLFLLGGIYRGGYSSGLAMSVGGRSAGIFFGSFFWAAVLGPLLLPSLPGRAFALKGAWVGLGLLVLLLCFSKLLADGWLWAGAWVLAVPAVCSFVLMNFTGASTYTSLSGVRREMRAAVPVQLGCVVVAACLWVVNLFV	MSSFRYLKNVATLELFADKCIGCGMCGIVCPHGVFVVGDGKARVVDRDLCMECGACAVNCPVEAIAVESGVGCVAAVIKGAISGTEPTCDCNCG	na	na	BSW_007	0.00144022	0.00410594	0.000589997	0.00170353	0.0395829	0.0704975	0.000520958	0.00116019	0.003165	0.0646438
BSW_bin279	LQ_MAG	no	8.33	0	0	bin.279	d__Bacteria;p__Planctomycetota;c__Phycisphaerae;o__SM23-33;f__SM23-33;g__B1-G9;s__	5656	56	24	54	2	0	0	0	0	N/A	N/A	N/A	N/A	N/A	N/A	N/A	N/A	N/A	N/A	d__Bacteria;p__Planctomycetota;c__Phycisphaerae;o__SM23-33;f__SM23-33;g__;s__	taxonomic novelty determined using RED	N/A	N/A	11.37	11	0.895498	N/A	na	na	na	na	na	0.00193028	0.00137422	0.000589861	0.000572386	0.146695	0.0600441	0.000577072	0.000253012	0.00371253	0.00209692
BSW_bin280	LQ_MAG	no	12.83	0	0	bin.280	na	5656	56	24	44	12	0	0	0	0	na	na	na	na	na	na	na	na	na	na	na	na	na	na	na	na	na	na	na	na	na	na	na	0.186081	0.0609211	0.0190676	0.00116514	0.00159553	0.000741473	0.0110608	0.0497948	0.0326783	0.00278487
[truncated: 40 more columns]

## Sheet: F
							raw reads																								coverage (reads/bp)
metabolism	gene	metabolism	protein_id	name	gene_id	bp	DNA_BY15_025	DNA_BY15_060	DNA_BY15_070	DNA_BY15_080	DNA_BY15_160	DNA_BY15_230	DNA_BY32_025	DNA_BY32_055	DNA_BY32_065	DNA_BY32_075	DNA_BY32_090	DNA_BY32_190	RNA_BY15_025	RNA_BY15_060	RNA_BY15_070	RNA_BY15_080	RNA_BY15_160	RNA_BY15_230	RNA_BY32_025	RNA_BY32_055	RNA_BY32_065	RNA_BY32_075	RNA_BY32_090	RNA_BY32_190	DNA_BY15_025	DNA_BY15_060	DNA_BY15_070	DNA_BY15_080	DNA_BY15_160	DNA_BY15_230	DNA_BY32_025	DNA_BY32_055	DNA_BY32_065	DNA_BY32_075	DNA_BY32_090	DNA_BY32_190	RNA_BY15_025	RNA_BY15_060	RNA_BY15_070	RNA_BY15_080	RNA_BY15_160	RNA_BY15_230	RNA_BY32_025
bin.111	coxB	Aerobic respiration	TIGR02866	BMONOGMC_00114 Cytochrome c oxidase subunit 2	k141_148977 30835 31845	1011	4	2	0	3	46	14	0	0	2	14	19	57	0	0	0	21	28	0	0	0	6	28	6	8	0.00395648	0.00197824	0	0.00296736	0.0454995	0.0138477	0	0	0.00197824	0.0138477	0.0187933	0.0563798	0	0	0	0.0207715	0.0276954	0	0
bin.111	POR Pyruvate oxidoreductase	Fermentation	PF01558	BMONOGMC_01932 Ketoisovalerate oxidoreductase subunit VorA	k141_2278241 10911 11468	558	2	1	0	0	26	11	0	0	2	21	8	9	0	0	0	0	7	0	0	0	0	0	0	0	0.00358423	0.00179211	0	0	0.046595	0.0197133	0	0	0.00358423	0.0376344	0.0143369	0.016129	0	0	0	0	0.0125448	0	0
bin.111	POR_N	Fermentation	PF01855	BMONOGMC_01930 Ketoisovalerate oxidoreductase subunit VorB	k141_2278241 8996 10123	1128	0	6	0	2	71	15	0	0	2	12	44	68	0	0	0	0	2	0	0	0	0	0	2	4	0	0.00531915	0	0.00177305	0.0629433	0.0132979	0	0	0.00177305	0.0106383	0.0390071	0.0602837	0	0	0	0	0.00177305	0	0
bin.111	POR Pyruvate oxidoreductase	Fermentation	PF01558	BMONOGMC_02343 Pyruvate-flavodoxin oxidoreductase	k141_2981117 6695 10267	3573	0	20	4	16	240	56	2	0	10	61	183	154	0	0	0	18	6	6	0	0	2	8	0	3	0	0.00559754	0.00111951	0.00447803	0.0671704	0.0156731	0.000559754	0	0.00279877	0.0170725	0.0512175	0.043101	0	0	0	0.00503778	0.00167926	0.00167926	0
bin.111	POR Pyruvate oxidoreductase	Fermentation	PF01558	BMONOGMC_02818 2-oxoacid:ferredoxin oxidoreductase	k141_3914651 14936 16753	1818	2	2	0	2	104	38	0	2	6	18	90	64	0	0	0	0	9	0	0	0	2	8	9	8	0.00110011	0.00110011	0	0.00110011	0.0572057	0.0209021	0	0.00110011	0.00330033	0.00990099	0.049505	0.0352035	0	0	0	0	0.0049505	0	0
bin.111	NiFeSe_Hases	Hydrogen oxidation	PF00374	BMONOGMC_02524 Uptake hydrogenase large subunit OS	k141_3392075 321 1874	1554	0	6	0	0	67	24	0	0	8	12	72	55	0	0	0	10	2	0	0	0	4	2	2	1	0	0.003861	0	0	0.0431145	0.015444	0	0	0.00514801	0.00772201	0.046332	0.0353925	0	0	0	0.00643501	0.001287	0	0
bin.111	NiFeSe_Hases	Hydrogen oxidation	PF00374	BMONOGMC_02527 F420-non-reducing hydrogenase iron-sulfur subunit A	k141_3392075 3346 4839	1494	2	3	0	2	87	19	0	2	2	27	101	46	0	0	0	2	22	47	0	0	0	7	27	16	0.00133869	0.00200803	0	0.00133869	0.0582329	0.0127175	0	0.00133869	0.00133869	0.0180723	0.0676037	0.0307898	0	0	0	0.00133869	0.0147256	0.0314592	0
bin.111	NiFeSe_Hases	Hydrogen oxidation	PF00374	BMONOGMC_02523 Periplasmic [NiFe] hydrogenase large subunit OS	k141_3392075 126 305	180	0	0	0	0	15	3	0	0	0	7	3	8	0	0	0	0	1	0	0	0	0	4	0	4	0	0	0	0	0.0833333	0.0166667	0	0	0	0.0388889	0.0166667	0.0444444	0	0	0	0	0.00555556	0	0
bin.111	NiFe_hyd_SSU_C	Hydrogen oxidation	PF14720	BMONOGMC_01883 Uptake hydrogenase small subunit OS%3D	k141_2177877 2067 3185	1119	4	3	3	0	85	16	0	2	1	50	42	37	0	0	0	2	8	0	0	0	0	2	4	4	0.00357462	0.00268097	0.00268097	0	0.0759607	0.0142985	0	0.00178731	0.000893655	0.0446828	0.0375335	0.0330652	0	0	0	0.00178731	0.00714924	0	0
bin.142	POR_N	Fermentation	PF01855	IGPPMALK_00617 Ketoisovalerate oxidoreductase subunit VorB O	k141_1004977 2607 3665	1059	2	1	0	0	2	4	0	0	0	29	80	55	0	0	0	0	0	0	0	0	7	0	2	18	0.00188857	0.000944287	0	0	0.00188857	0.00377715	0	0	0	0.0273843	0.075543	0.0519358	0	0	0	0	0	0	0
bin.142	POR	Fermentation	PF01558	IGPPMALK_01003 Pyruvate-flavodoxin oxidoreductase OS=Trichor	k141_1278500 1309 4881	3573	0	14	2	0	16	4	0	2	2	53	309	230	0	0	0	8	4	0	0	0	6	28	53	48	0	0.00391828	0.000559754	0	0.00447803	0.00111951	0	0.000559754	0.000559754	0.0148335	0.0864819	0.0643717	0	0	0	0.00223901	0.00111951	0	0
bin.142	POR_N	Fermentation	PF01855	IGPPMALK_01552 Ketoisovalerate oxidoreductase subunit VorA O	k141_1647056 24192 25343	1152	0	3	0	0	2	5	0	0	0	20	88	60	0	0	0	1	0	0	0	0	0	0	7	19	0	0.00260417	0	0	0.00173611	0.00434028	0	0	0	0.0173611	0.0763889	0.0520833	0	0	0	0.000868056	0	0	0
bin.142	POR	Fermentation	PF01558	IGPPMALK_02082 Pyruvate/ketoisovalerate oxidoreductases comm	k141_2009059 36876 37424	549	0	0	0	0	6	0	0	0	0	8	15	31	0	0	0	2	0	0	0	0	0	2	0	2	0	0	0	0	0.010929	0	0	0	0	0.0145719	0.0273224	0.0564663	0	0	0	0.00364299	0	0	0
bin.142	POR	Fermentation	PF01558	IGPPMALK_02339 Indolepyruvate oxidoreductase subunit IorB OS	k141_2459351 26195 26773	579	0	0	0	0	4	0	0	0	0	1	33	24	0	0	0	8	0	0	0	0	0	0	2	0	0	0	0	0	0.00690846	0	0	0	0	0.00172712	0.0569948	0.0414508	0	0	0	0.0138169	0	0	0
bin.142	POR	Fermentation	PF01558	IGPPMALK_02394 Ketoisovalerate oxidoreductase subunit VorA O	k141_2494380 8818 9393	576	0	4	0	1	2	0	0	0	0	16	45	45	0	0	0	1	0	2	0	0	0	4	24	36	0	0.00694444	0	0.00173611	0.00347222	0	0	0	0	0.0277778	0.078125	0.078125	0	0	0	0.00173611	0	0.00347222	0
bin.142	POR_N	Fermentation	PF01855	IGPPMALK_02687 2-oxoglutarate synthase subunit KorA	k141_2855539 1779 2939	1161	0	6	0	0	2	0	0	2	0	10	106	27	0	0	0	0	0	0	0	0	0	2	11	19	0	0.00516796	0	0	0.00172265	0	0	0.00172265	0	0.00861326	0.0913006	0.0232558	0	0	0	0	0	0	0
bin.142	POR	Fermentation	PF01558	IGPPMALK_02689 2-oxoglutarate synthase subunit KorC	k141_2855539 3697 4221	525	0	0	0	0	0	1	0	0	0	6	13	19	0	0	0	0	0	0	0	0	0	0	10	4	0	0	0	0	0	0.00190476	0	0	0	0.0114286	0.0247619	0.0361905	0	0	0	0	0	0	0
bin.142	POR	Fermentation	PF01558	IGPPMALK_03356 2-oxoglutarate synthase subunit KorC	k141_3741075 11148 11696	549	0	2	0	0	0	0	0	0	0	13	35	12	0	0	0	4	0	0	0	0	0	12	25	26	0	0.00364299	0	0	0	0	0	0	0	0.0236794	0.0637523	0.0218579	0	0	0	0.00728597	0	0	0
bin.142	POR_N	Fermentation	PF01855	IGPPMALK_03358 2-oxoglutarate synthase subunit KorA	k141_3741075 12544 13695	1152	0	5	0	0	0	0	0	0	0	19	59	58	0	0	0	0	0	0	0	0	0	13	31	16	0	0.00434028	0	0	0	0	0	0	0	0.0164931	0.0512153	0.0503472	0	0	0	0	0	0	0
bin.142	POR	Fermentation	PF01558	IGPPMALK_00564 Indolepyruvate oxidoreductase subunit IorB OS	k141_961995 11908 12504	597	0	0	0	0	1	1	0	0	0	10	39	19	0	0	0	0	0	0	0	0	0	0	2	6	0	0	0	0	0.00167504	0.00167504	0	0	0	0.0167504	0.0653266	0.0318258	0	0	0	0	0	0	0
bin.142	POR_N	Fermentation	PF01855	IGPPMALK_00561 Indolepyruvate oxidoreductase subunit IorA OS	k141_961995 6773 8593	1821	0	8	0	6	10	0	0	6	0	38	127	94	0	0	0	0	0	2	0	0	0	0	10	6	0	0.00439319	0	0.00329489	0.00549149	0	0	0.00329489	0	0.0208677	0.0697419	0.05162	0	0	0	0	0	0.0010983	0
bin.142	POR_N	Fermentation	PF01855	IGPPMALK_02340 Indolepyruvate oxidoreductase subunit IorA OS	k141_961995 6773 8593	1821	0	8	0	6	10	0	0	6	0	38	127	94	0	0	0	0	0	2	0	0	0	0	10	6	0	0.00439319	0	0.00329489	0.00549149	0	0	0.00329489	0	0.0208677	0.0697419	0.05162	0	0	0	0	0	0.0010983	0
bin.142	Fe_hyd_lg_C	Hydrogen oxidation	PF02906	IGPPMALK_01677 NADP-reducing hydrogenase subunit HndD OS=Des	k141_1703868 42231 44162	1932	0	2	0	0	0	3	0	0	2	42	104	57	0	0	0	0	0	0	0	0	0	0	2	0	0	0.0010352	0	0	0	0.0015528	0	0	0.0010352	0.0217391	0.0538302	0.0295031	0	0	0	0	0	0	0
bin.142	ccoG	Microaerophilic respiration	TIGR02745	IGPPMALK_00761 Protein RdxB	k141_1118862 43744 45186	1404	0	2	0	0	4	4	0	0	0	9	83	54	0	0	0	0	0	0	0	0	0	2	0	8	0	0.0014245	0	0	0.002849	0.002849	0	0	0	0.00641026	0.0591168	0.0384615	0	0	0	0	0	0	0
bin.142	dsrA	Sulfate reduction	TIGR02064	IGPPMALK_01727 Sulfite reductase dissimilatory-type subunit alpha	k141_1710685 13020 14240	1221	0	0	0	0	2	0	0	0	0	36	65	85	0	0	0	87	2	0	0	0	0	77	189	231	0	0	0	0	0.001638	0	0	0	0	0.029484	0.0532351	0.0696151	0	0	0	0.0712531	0.001638	0	0
bin.142	dsrB	Sulfate reduction	TIGR02066	IGPPMALK_01726 Sulfite reductase dissimilatory-type subunit beta	k141_1710685 11867 12949	1083	0	0	0	0	0	0	0	0	0	13	70	53	0	0	0	125	2	2	0	0	0	104	334	366	0	0	0	0	0	0	0	0	0	0.0120037	0.0646353	0.0489381	0	0	0	0.11542	0.00184672	0.00184672	0
bin.143	POR	Fermentation	PF01558	GGKJBIIG_00762 Ketoisovalerate oxidoreductase subunit VorA O	k141_652742 31541 32965	1425	4	2	0	0	93	39	0	0	2	24	114	72	0	0	0	0	6	0	0	0	0	4	0	2	0.00280702	0.00140351	0	0	0.0652632	0.0273684	0	0	0.00140351	0.0168421	0.08	0.0505263	0	0	0	0	0.00421053	0	0
bin.143	POR_N	Fermentation	PF01855	GGKJBIIG_01859 Pyruvate:ferredoxin oxidoreductase OS=Moorell	k141_1531560 3430 6393	2982	2	25	0	4	176	114	0	0	6	18	125	133	0	0	0	0	8	5	0	0	0	0	4	4	0.000670691	0.00838364	0	0.00134138	0.0590208	0.0382294	0	0	0.00201207	0.00603622	0.0419182	0.0446009	0	0	0	0	0.00268276	0.00167673	0
bin.143	NiFeSe_Hases	Hydrogen oxidation	PF00374	GGKJBIIG_01111 NAD-reducing hydrogenase HoxS subunit beta OS	k141_923432 6860 8302	1443	0	4	0	0	69	37	0	0	4	6	59	44	0	0	0	0	0	0	0	0	0	4	0	0	0	0.002772	0	0	0.047817	0.025641	0	0	0.002772	0.004158	0.040887	0.030492	0	0	0	0	0	0	0
bin.143	NIR_SIR	Sulfate reduction	PF01077	GGKJBIIG_03441 Ferredoxin--nitrite reductase OS=Synechococcu	k141_3561093 49 1737	1737	0	1	0	0	76	59	2	0	0	6	65	33	0	0	0	0	0	0	0	0	0	0	2	0	0	0.000575705	0	0	0.0437536	0.0339666	0.00115141	0	0	0.00345423	0.0374208	0.0189983	0	0	0	0	0	0	0
bin.145	POR	Fermentation	PF01558	MECJJMHJ_01347 Indolepyruvate oxidoreductase subunit IorA O	k141_1069034 20472 22970	2499	0	2	0	135	6	31	0	0	0	198	65	9	0	0	0	4	0	0	0	0	0	2	0	0	0	0.00080032	0	0.0540216	0.00240096	0.012405	0	0	0	0.0792317	0.0260104	0.00360144	0	0	0	0.00160064	0	0	0
bin.145	POR	Fermentation	PF01558	MECJJMHJ_02023 2-oxoglutarate synthase subunit KorB OS=Archa	k141_1510072 30109 31413	1305	0	2	0	72	4	2	0	0	18	102	22	10	0	0	0	5	4	2	0	0	0	4	0	0	0	0.00153257	0	0.0551724	0.00306513	0.00153257	0	0	0.0137931	0.0781609	0.0168582	0.00766284	0	0	0	0.00383142	0.00306513	0.00153257	0
bin.145	POR_N	Fermentation	PF01855	MECJJMHJ_02024 2-oxoglutarate synthase subunit KorA OS=Metha	k141_1510072 31406 32587	1116	0	0	0	102	9	14	0	0	0	107	4	6	0	0	0	1	0	0	0	0	0	0	0	0	0	0	0	0.0913978	0.00806452	0.0125448	0	0	0	0.0958781	0.00358423	0.00537634	0	0	0	0.000896057	0	0	0
bin.145	POR	Fermentation	PF01558	MECJJMHJ_02571 2-oxoglutarate synthase subunit KorC OS=Metha	k141_1764815 18405 18950	546	0	1	6	22	2	0	0	0	0	55	6	13	0	0	0	9	0	0	0	0	0	0	2	2	0	0.0018315	0.010989	0.040293	0.003663	0	0	0	0	0.100733	0.010989	0.0238095	0	0	0	0.0164835	0	0	0
bin.145	POR_N	Fermentation	PF01855	MECJJMHJ_02573 2-oxoglutarate synthase subunit KorA OS=Metha	k141_1764815 19758 20864	1149	2	3	0	52	8	11	0	8	8	81	6	9	0	0	0	72	0	2	0	0	5	8	9	2	0.00174064	0.00261097	0	0.0452567	0.00696258	0.00957354	0	0.00696258	0.00696258	0.0704961	0.00522193	0.0078329	0	0	0	0.0626632	0	0.00174064	0
bin.145	POR	Fermentation	PF01558	MECJJMHJ_03772 2-oxoglutarate synthase subunit KorC OS=Metha	k141_2705684 11528 12082	555	0	1	0	11	0	0	0	2	0	16	5	5	0	0	0	0	0	0	0	0	0	0	0	0	0	0.0018018	0	0.0198198	0	0	0	0.0036036	0	0.0288288	0.00900901	0.00900901	0	0	0	0	0	0	0
bin.145	POR_N	Fermentation	PF01855	MECJJMHJ_03770 2-oxoglutarate synthase subunit KorA OS=Metha	k141_2705684 9572 10720	1149	0	0	0	30	4	4	0	0	8	68	13	9	0	0	0	0	0	0	0	0	0	0	0	0	0	0	0	0.0261097	0.00348129	0.00348129	0	0	0.00696258	0.0591819	0.0113142	0.0078329	0	0	0	0	0	0	0
bin.145	POR	Fermentation	PF01558	MECJJMHJ_00490 Ketoisovalerate oxidoreductase subunit VorA	k141_274155 3359 3928	570	0	0	1	14	0	2	0	0	0	30	6	4	0	0	0	2	0	0	0	0	0	1	0	0	0	0	0.00175439	0.0245614	0	0.00350877	0	0	0	0.0526316	0.0105263	0.00701754	0	0	0	0.00350877	0	0	0
bin.145	POR_N	Fermentation	PF01855	MECJJMHJ_00492 Ketoisovalerate oxidoreductase subunit VorB O	k141_274155 4675 5733	1059	1	0	0	41	4	1	0	4	0	87	6	2	0	0	0	4	0	2	0	0	0	0	0	0	0.000944287	0	0	0.0387158	0.00377715	0.000944287	0	0.00377715	0	0.082153	0.00566572	0.00188857	0	0	0	0.00377715	0	0.00188857	0
bin.145	POR_N	Fermentation	PF01855	MECJJMHJ_03822 Indolepyruvate oxidoreductase subunit IorA OS	k141_2783518 6679 8460	1812	0	1	6	143	6	10	0	2	18	179	31	27	0	0	0	69	6	0	0	0	2	29	4	8	0	0.000551876	0.00331126	0.0789183	0.00331126	0.00551876	0	0.00110375	0.00993377	0.0987859	0.0171082	0.0149007	0	0	0	0.0380795	0.00331126	0	0
bin.145	POR	Fermentation	PF01558	MECJJMHJ_03823 Indolepyruvate oxidoreductase subunit IorB O	k141_2783518 8460 9041	582	0	2	0	24	2	3	0	0	18	30	8	4	0	0	0	38	0	2	0	0	2	9	1	0	0	0.00343643	0	0.0412371	0.00343643	0.00515464	0	0	0.0309278	0.0515464	0.0137457	0.00687285	0	0	0	0.0652921	0	0.00343643	0
bin.145	POR	Fermentation	PF01558	MECJJMHJ_04274 Ketoisovalerate oxidoreductase subunit VorA O	k141_3010390 11827 12156	480	0	0	0	22	0	2	0	0	0	27	6	2	0	0	0	9	0	0	0	0	0	0	0	0	0	0	0	0.0458333	0	0.00416667	0	0	0	0.05625	0.0125	0.00416667	0	0	0	0.01875	0	0	0
bin.145	POR	Fermentation	PF01558	MECJJMHJ_01022 hypothetical protei	k141_783062 4987 5601	615	0	0	0	17	0	3	0	1	0	23	3	0	0	0	0	7	0	0	0	0	0	0	0	0	0	0	0	0.0276423	0	0.00487805	0	0.00162602	0	0.0373984	0.00487805	0	0	0	0	0.0113821	0	0	0
bin.145	POR_N	Fermentation	PF01855	MECJJMHJ_01023 2-oxoacid:ferredoxin oxidoreductase subunit a	k141_783062 5616 6836	1263	2	2	0	73	4	2	0	2	0	101	34	8	0	0	0	27	2	0	0	0	4	6	0	0	0.00158353	0.00158353	0	0.0577989	0.00316706	0.00158353	0	0.00158353	0	0.0799683	0.02692	0.00633413	0	0	0	0.0213777	0.00158353	0	0
bin.145	NiFeSe_Hases	Hydrogen oxidation	PF00374	MECJJMHJ_02477 F420-non-reducing hydrogenase vhu subunit A O	k141_1744880 35711 37063	1353	2	4	0	98	5	14	2	0	10	110	38	4	0	0	0	6	0	0	0	0	0	2	0	0	0.0014782	0.00295639	0	0.0724316	0.00369549	0.0103474	0.0014782	0	0.00739098	0.0813008	0.0280857	0.00295639	0	0	0	0.00443459	0	0	0
bin.145	NiFe_hyd_SSU_C	Hydrogen oxidation	PF14720	MECJJMHJ_03474 Periplasmic [NiFe] hydrogenase small subunit	k141_2527628 32922 33857	936	2	0	5	61	4	3	0	2	14	48	32	2	0	0	0	4	0	0	0	0	0	4	2	0	0.00213675	0	0.00534188	0.0651709	0.0042735	0.00320513	0	0.00213675	0.0149573	0.0512821	0.034188	0.00213675	0	0	0	0.0042735	0	0	0
bin.145	NiFeSe_Hases	Hydrogen oxidation	PF00374	MECJJMHJ_03475 Periplasmic [NiFeSe] hydrogenase large subu	k141_2527628 33901 35451	1551	0	4	3	94	12	12	0	0	10	79	48	2	0	0	0	13	0	0	0	0	0	2	0	0	0	0.00257898	0.00193424	0.0606061	0.00773694	0.00773694	0	0	0.00644745	0.0509349	0.0309478	0.00128949	0	0	0	0.00838169	0	0	0
bin.145	NiFeSe_Hases	Hydrogen oxidation	PF00374	MECJJMHJ_04437 Periplasmic [NiFeSe] hydrogenase large subun	k141_3065414 5532 6911	1380	0	2	0	71	8	5	0	0	17	136	40	22	0	0	0	20	0	12	0	0	0	4	2	0	0	0.00144928	0	0.0514493	0.0057971	0.00362319	0	0	0.0123188	0.0985507	0.0289855	0.015942	0	0	0	0.0144928	0	0.00869565	0
bin.145	NiFeSe_Hases	Hydrogen oxidation	PF00374	MECJJMHJ_00651 Hydrogenase-2 large chain	k141_413150 20419 22119	1701	0	0	4	110	12	3	2	0	0	98	30	2	0	0	2	4	0	0	0	0	0	2	0	0	0	0	0.00235156	0.0646678	0.00705467	0.00176367	0.00117578	0	0	0.0576132	0.0176367	0.00117578	0	0	0.00117578	0.00235156	0	0	0
bin.145	NiFe_hyd_SSU_C	Hydrogen oxidation	PF14720	MECJJMHJ_00652 Periplasmic [NiFe] hydrogenase small subunit	k141_413150 22213 23295	1083	2	0	0	85	4	2	0	1	2	82	24	7	0	0	0	0	0	0	0	0	0	0	0	0	0.00184672	0	0	0.0784857	0.00369344	0.00184672	0	0.000923361	0.00184672	0.0757156	0.0221607	0.00646353	0	0	0	0	0	0	0
bin.145	dsrA	Sulfate reduction	TIGR02064	MECJJMHJ_02880 Sulfite reductase, dissimilatory-type subunit alpha	k141_1936546 21497 22777	1281	0	4	0	94	9	10	0	0	0	82	20	6	0	2	0	724	3	14	0	0	37	145	49	31	0	0.00312256	0	0.0733802	0.00702576	0.0078064	0	0	0	0.0640125	0.0156128	0.00468384	0	0.00156128	0	0.565183	0.00234192	0.010929	0
bin.145	dsrB	Sulfate reduction	TIGR02066	MECJJMHJ_02879 Sulfite reductase, dissimilatory-type subunit beta	k141_1936546 20310 21437	1128	2	2	0	31	2	4	0	0	24	83	21	6	0	2	2	581	10	22	0	0	18	115	63	22	0.00177305	0.00177305	0	0.0274823	0.00177305	0.0035461	0	0	0.0212766	0.0735816	0.018617	0.00531915	0	0.00177305	0.00177305	0.515071	0.00886525	0.0195035	0
bin.145	NIR_SIR	Sulfate reduction	PF01077	MECJJMHJ_04862 Nitrite reductase [NAD(P)H]	k141_3610513 596 1213	618	0	2	0	70	0	6	0	0	14	63	16	2	0	0	0	28	0	0	0	0	2	12	4	2	0	0.00323625	0	0.113269	0	0.00970874	0	0	0.0226537	0.101942	0.02589	0.00323625	0	0	0	0.0453074	0	0	0
bin.145	NIR_SIR	Sulfate reduction	PF01077	MECJJMHJ_00717 Assimilatory ferredoxin-dependent nitrite reductase	k141_452785 13820 16186	2367	5	0	0	128	12	12	2	2	7	194	40	22	0	0	0	75	2	4	0	0	0	13	0	0	0.00211238	0	0	0.0540769	0.00506971	0.00506971	0.000844951	0.000844951	0.00295733	0.0819603	0.016899	0.00929447	0	0	0	0.0316857	0.000844951	0.0016899	0
bin.145	NIR_SIR	Sulfate reduction	PF01077	MECJJMHJ_00164 Sulfite reductase, assimilatory-type	k141_69356 3410 4066	657	0	0	0	41	0	0	0	0	0	43	22	1	0	0	0	18	4	0	0	0	0	0	0	6	0	0	0	0.0624049	0	0	0	0	0	0.065449	0.0334855	0.00152207	0	0	0	0.0273973	0.00608828	0	0
bin.225	NiFeSe_Hases	Hydrogen oxidation	PF00374	OHNBNGOA_03179	k141_3785059 5067 6410	1344	6	1	0	0	122	157	0	0	0	6	24	32	0	0	0	0	5	0	0	0	0	0	0	0	0.00446429	0.000744048	0	0	0.0907738	0.116815	0	0	0	0.00446429	0.0178571	0.0238095	0	0	0	0	0.00372024	0	0
bin.225	NIR_SIR	Sulfate reduction	PF01077	OHNBNGOA_00598 Ferredoxin--nitrite reductase OS=Synechoco	k141_667204 2652 5006	2355	4	9	4	0	204	193	0	0	5	3	81	82	0	0	0	0	0	2	0	0	0	0	0	0	0.00169851	0.00382166	0.00169851	0	0.0866242	0.0819533	0	0	0.00212314	0.00127389	0.0343949	0.0348195	0	0	0	0	0	0.000849257	0
bin.278	POR	Fermentation	PF01558	PCKLIHDJ_01038 Putative pyruvate-flavodoxin oxidoreductase	k141_1179273 871 4437	3567	2	12	0	12	67	159	2	0	4	156	225	168	0	0	0	60	6	5	0	0	0	46	16	4	0.000560695	0.00336417	0	0.00336417	0.0187833	0.0445753	0.000560695	0	0.00112139	0.0437342	0.0630782	0.0470984	0	0	0	0.0168209	0.00168209	0.00140174	0
bin.278	POR_N	Fermentation	PF01855	PCKLIHDJ_01038 Putative pyruvate-flavodoxin oxidoreductase O	k141_1179273 871 4437	3567	2	12	0	12	67	159	2	0	4	156	225	168	0	0	0	60	6	5	0	0	0	46	16	4	0.000560695	0.00336417	0	0.00336417	0.0187833	0.0445753	0.000560695	0	0.00112139	0.0437342	0.0630782	0.0470984	0	0	0	0.0168209	0.00168209	0.00140174	0
bin.278	POR	Fermentation	PF01558	PCKLIHDJ_01877 Ketoisovalerate oxidoreductase subunit VorA O	k141_2853178 12691 13236	546	0	0	0	0	14	18	0	0	0	21	23	27	0	0	0	2	0	0	0	0	0	6	2	0	0	0	0	0	0.025641	0.032967	0	0	0	0.0384615	0.0421245	0.0494505	0	0	0	0.003663	0	0	0
bin.278	POR_N	Fermentation	PF01855	PCKLIHDJ_01879 Ketoisovalerate oxidoreductase subunit VorB O	k141_2853178 13990 15057	1023	0	2	0	0	23	41	0	0	0	30	55	34	0	0	0	2	2	0	0	0	0	12	2	0	0	0.00195503	0	0	0.0224829	0.0400782	0	0	0	0.0293255	0.0537634	0.0332356	0	0	0	0.00195503	0.00195503	0	0
bin.278	NiFe_hyd_SSU_C	Hydrogen oxidation	PF14720	PCKLIHDJ_02321 Periplasmic [NiFeSe] hydrogenase small subuni	k141_3780534 3870 4850	981	0	0	0	8	23	74	5	0	2	45	59	32	0	0	0	0	0	3	0	0	0	4	0	0	0	0	0	0.00815494	0.0234455	0.0754332	0.00509684	0	0.00203874	0.0458716	0.0601427	0.0326198	0	0	0	0	0	0.0030581	0
bin.278	NiFeSe_Hases	Hydrogen oxidation	PF00374	PCKLIHDJ_02322 Periplasmic [NiFeSe] hydrogenase large subuni	k141_3780534 4862 6340	1479	3	1	0	0	38	57	0	0	0	42	98	85	0	0	0	0	5	2	0	0	0	11	0	4	0.0020284	0.000676133	0	0	0.025693	0.0385396	0	0	0	0.0283976	0.066261	0.0574713	0	0	0	0	0.00338066	0.00135227	0
bin.278	NiFeSe_Hases	Hydrogen oxidation	PF00374	PCKLIHDJ_00404 Sulfhydrogenase 1 subunit alpha OS=Pyrococc	k141_399068 43946 45238	1293	0	2	0	0	30	42	2	2	0	50	64	57	0	0	0	13	2	0	0	0	2	18	2	4	0	0.00154679	0	0	0.0232019	0.0324826	0.00154679	0.00154679	0	0.0386698	0.0494973	0.0440835	0	0	0	0.0100541	0.00154679	0	0
bin.278	NIR_SIR	Sulfate reduction	PF01077	PCKLIHDJ_01801 Sulfite reductase, assimilatory-type OS=Desul	k141_2704036 46771 47433	663	0	4	0	0	14	24	0	0	4	20	69	25	0	0	0	2	0	0	0	0	0	4	2	0	0	0.00603318	0	0	0.0211161	0.0361991	0	0	0.00603318	0.0301659	0.104072	0.0377074	0	0	0	0.00301659	0	0	0
bin.278	NIR_SIR	Sulfate reduction	PF01077	PCKLIHDJ_00730 Ferredoxin--nitrite reductase OS=Synechococcu	k141_697193 5135 6436	1302	1	1	0	0	22	36	0	6	1	42	113	54	0	0	0	0	0	0	0	0	0	0	0	0	0.000768049	0.000768049	0	0	0.0168971	0.0276498	0	0.00460829	0.000768049	0.0322581	0.0867896	0.0414747	0	0	0	0	0	0	0
bin.36	POR	Fermentation	PF01558	GNGMIDDC_00269 Ketoisovalerate oxidoreductase subunit VorA	k141_233366 767 1354	588	0	0	0	0	10	3	0	0	0	0	12	2	0	0	0	0	0	0	0	0	0	0	0	0	0	0	0	0	0.0170068	0.00510204	0	0	0	0	0.0204082	0.00340136	0	0	0	0	0	0	0
bin.36	POR	Fermentation	PF01558	GNGMIDDC_05813 Indolepyruvate oxidoreductase subunit IorB	k141_3747136 3961 4557	597	0	0	0	0	19	9	0	0	0	0	2	36	0	0	0	0	0	0	0	0	0	0	0	0	0	0	0	0	0.0318258	0.0150754	0	0	0	0	0.00335008	0.0603015	0	0	0	0	0	0	0
bin.36	POR	Fermentation	PF01558	GNGMIDDC_01729 2-oxoglutarate synthase subunit KorC	k141_1208752 7327 7866	540	0	0	0	0	11	2	0	0	0	0	0	20	0	0	0	0	0	0	0	0	0	0	0	0	0	0	0	0	0.0203704	0.0037037	0	0	0	0	0	0.037037	0	0	0	0	0	0	0
bin.36	POR	Fermentation	PF01558	GNGMIDDC_03242 Pyruvate/ketoisovalerate oxidoreductases common subunit gamma	k141_2180010 1673 2614	984	2	3	0	0	25	12	0	0	0	0	8	24	0	0	0	0	0	0	0	0	0	0	0	2	0.00203252	0.00304878	0	0	0.0254065	0.0121951	0	0	0	0	0.00813008	0.0243902	0	0	0	0	0	0	0
bin.36	POR	Fermentation	PF01558	GNGMIDDC_01911 2-oxoacid:ferredoxin oxidoreductase subunit alpha	k141_1327473 3176 4924	1749	0	2	0	0	46	19	0	0	0	10	32	35	0	0	0	0	6	0	0	0	0	0	0	0	0	0.00114351	0	0	0.0263007	0.0108634	0	0	0	0.00571755	0.0182962	0.0200114	0	0	0	0	0.00343053	0	0
bin.36	POR	Fermentation	PF01558	GNGMIDDC_01462 Indolepyruvate oxidoreductase subunit IorB	k141_1061316 3271 3837	1749	0	2	0	0	46	19	0	0	0	10	32	35	0	0	0	0	6	0	0	0	0	0	0	0	0	0.00114351	0	0	0.0263007	0.0108634	0	0	0	0.00571755	0.0182962	0.0200114	0	0	0	0	0.00343053	0	0
bin.36	POR_N	Fermentation	PF01855	GNGMIDDC_01727 2-oxoglutarate synthase subunit KorA	k141_1208752 5313 6497	1749	0	2	0	0	46	19	0	0	0	10	32	35	0	0	0	0	6	0	0	0	0	0	0	0	0	0.00114351	0	0	0.0263007	0.0108634	0	0	0	0.00571755	0.0182962	0.0200114	0	0	0	0	0.00343053	0	0
bin.36	POR_N	Fermentation	PF01855	GNGMIDDC_04104 2-oxoglutarate synthase subunit KorA	k141_2683459 1083 2258	1749	0	2	0	0	46	19	0	0	0	10	32	35	0	0	0	0	6	0	0	0	0	0	0	0	0	0.00114351	0	0	0.0263007	0.0108634	0	0	0	0.00571755	0.0182962	0.0200114	0	0	0	0	0.00343053	0	0
bin.36	POR_N	Fermentation	PF01855	GNGMIDDC_00271 Ketoisovalerate oxidoreductase subunit VorB	k141_233366 2101 3177	1749	0	2	0	0	46	19	0	0	0	10	32	35	0	0	0	0	6	0	0	0	0	0	0	0	0	0.00114351	0	0	0.0263007	0.0108634	0	0	0	0.00571755	0.0182962	0.0200114	0	0	0	0	0.00343053	0	0
bin.36	POR_N	Fermentation	PF01855	GNGMIDDC_01461 Indolepyruvate oxidoreductase subunit IorA	k141_1061316 1382 3274	1893	2	0	0	0	48	38	0	0	0	4	17	44	0	0	0	0	0	0	0	0	0	0	0	0	0.00105652	0	0	0	0.0253566	0.020074	0	0	0	0.00211305	0.00898045	0.0232435	0	0	0	0	0	0	0
bin.36	POR_N	Fermentation	PF01855	GNGMIDDC_05814 Indolepyruvate oxidoreductase subunit IorA	k141_3747136 4554 6392	1839	0	2	0	0	69	26	0	0	2	0	17	50	0	0	0	2	8	10	0	0	0	0	0	12	0	0.00108755	0	0	0.0375204	0.0141381	0	0	0.00108755	0	0.00924415	0.0271887	0	0	0	0.00108755	0.00435019	0.00543774	0
bin.36	NiFeSe_Hases	Hydrogen oxidation	PF00374	GNGMIDDC_04422 Sulfhydrogenase 1 subunit alpha	k141_2890290 421 1188	822	5	0	0	0	14	4	0	0	0	0	12	24	0	0	0	0	0	0	0	0	0	0	0	0	0.00608273	0	0	0	0.0170316	0.00486618	0	0	0	0	0.0145985	0.0291971	0	0	0	0	0	0	0
bin.36	dsrA	Sulfate reduction	TIGR02064	GNGMIDDC_05077 Sulfite reductase dissimilatory-type subunit alpha	k141_3354947 216 1424	1209	0	0	0	0	46	7	0	0	4	0	8	36	0	0	0	0	2	0	0	0	0	0	0	6	0	0	0	0	0.038048	0.00578991	0	0	0.00330852	0	0.00661704	0.0297767	0	0	0	0	0.00165426	0	0
bin.62	POR_N	Fermentation	PF01558	BKCJMLEP_02505 2-oxoacid:ferredoxin oxidoreductase subuni	k141_1136707 3845 5572	1728	0	2	0	4	55	68	0	2	20	147	100	142	0	0	0	0	0	0	0	0	0	2	0	0	0	0.00115741	0	0.00231481	0.0318287	0.0393519	0	0.00115741	0.0115741	0.0850694	0.0578704	0.0821759	0	0	0	0	0	0	0
bin.62	POR_N	Fermentation	PF01855	BKCJMLEP_02505 2-oxoacid:ferredoxin oxidoreductase subunit	k141_1136707 3845 5572	1728	0	2	0	4	55	68	0	2	20	147	100	142	0	0	0	0	0	0	0	0	0	2	0	0	0	0.00115741	0	0.00231481	0.0318287	0.0393519	0	0.00115741	0.0115741	0.0850694	0.0578704	0.0821759	0	0	0	0	0	0	0
bin.62	POR_N	Fermentation	PF01855	BKCJMLEP_04536 Indolepyruvate oxidoreductase subunit IorA O	k141_2351630 3024 4874	1851	2	8	0	2	56	61	0	10	36	175	169	133	0	0	0	2	2	0	0	0	0	2	0	4	0.0010805	0.00432199	0	0.0010805	0.0302539	0.0329552	0	0.00540249	0.0194489	0.0945435	0.091302	0.0718531	0	0	0	0.0010805	0.0010805	0	0
bin.62	POR_N	Fermentation	PF01855	BKCJMLEP_04560 Indolepyruvate oxidoreductase subunit IorA	k141_2363696 1446 3308	1863	0	8	0	10	67	83	0	3	6	161	180	134	0	0	0	0	0	0	0	0	0	0	2	0	0	0.00429415	0	0.00536769	0.0359635	0.0445518	0	0.00161031	0.00322061	0.0864198	0.0966184	0.071927	0	0	0	0	0	0	0
bin.62	POR_N	Fermentation	PF01558	BKCJMLEP_04559 Indolepyruvate oxidoreductase subunit IorB O	k141_2363696 870 1424	555	0	4	0	2	15	22	0	1	0	37	37	50	0	0	0	0	0	0	0	0	4	0	0	0	0	0.00720721	0	0.0036036	0.027027	0.0396396	0	0.0018018	0	0.0666667	0.0666667	0.0900901	0	0	0	0	0	0	0
bin.62	POR_N	Fermentation	PF01558	BKCJMLEP_04651 2-oxoglutarate synthase subunit KorC OS=Met	k141_2413403 11429 11965	537	1	2	0	0	10	22	0	0	12	41	18	53	0	0	0	2	0	0	0	0	0	0	0	4	0.0018622	0.00372439	0	0	0.018622	0.0409683	0	0	0.0223464	0.0763501	0.0335196	0.0986965	0	0	0	0.00372439	0	0	0
bin.62	POR_N	Fermentation	PF01855	BKCJMLEP_04649 2-oxoglutarate synthase subunit KorA OS=Metha	k141_2413403 9412 10584	1173	0	5	0	0	53	51	0	0	7	83	113	85	0	0	0	0	0	0	0	0	0	0	0	0	0	0.00426257	0	0	0.0451833	0.0434783	0	0	0.0059676	0.0707587	0.0963342	0.0724638	0	0	0	0	0	0	0
bin.62	POR_N	Fermentation	PF01558	BKCJMLEP_04807 Indolepyruvate oxidoreductase subunit IorB	k141_2507154 4555 5169	615	0	2	0	0	16	15	0	4	0	36	44	34	0	0	0	0	0	0	0	0	0	0	0	0	0	0.00325203	0	0	0.0260163	0.0243902	0	0.00650407	0	0.0585366	0.0715447	0.0552846	0	0	0	0	0	0	0
bin.62	POR_N	Fermentation	PF01855	BKCJMLEP_04808 Indolepyruvate oxidoreductase subunit Ior	k141_2507154 5166 7079	1914	2	2	0	6	65	46	0	0	19	139	125	109	0	0	0	2	4	0	0	0	0	2	2	0	0.00104493	0.00104493	0	0.0031348	0.0339603	0.0240334	0	0	0.00992685	0.0726228	0.0653083	0.0569488	0	0	0	0.00104493	0.00208986	0	0
bin.62	POR_N	Fermentation	PF01855	BKCJMLEP_04913 Ketoisovalerate oxidoreductase subunit VorB	k141_2560102 1529 2599	1092	1	1	0	5	26	34	0	0	3	66	28	48	0	0	0	3	2	8	0	0	0	0	3	0	0.000915751	0.000915751	0	0.00457875	0.0238095	0.0311355	0	0	0.00274725	0.0604396	0.025641	0.043956	0	0	0	0.00274725	0.0018315	0.00732601	0
bin.62	POR_N	Fermentation	PF01558	BKCJMLEP_04915 Ketoisovalerate oxidoreductase subunit Vo	k141_2560102 3366 3905	540	0	0	0	0	8	8	0	0	2	28	37	38	0	0	0	0	2	0	0	0	0	4	0	0	0	0	0	0	0.0148148	0.0148148	0	0	0.0037037	0.0518519	0.0685185	0.0703704	0	0	0	0	0.0037037	0	0
bin.62	POR_N	Fermentation	PF01558	BKCJMLEP_00717 Pyruvate synthase subunit PorC OS=Methan	k141_331844 1264 1812	549	1	0	0	4	12	25	1	0	1	21	13	48	0	0	0	0	0	0	0	0	0	0	1	0	0.00182149	0	0	0.00728597	0.0218579	0.0455373	0.00182149	0	0.00182149	0.0382514	0.0236794	0.0874317	0	0	0	0	0	0	0
bin.62	POR_N	Fermentation	PF01558	BKCJMLEP_06476 Pyruvate synthase subunit PorC OS=Methanosa	k141_3831507 917 1465	549	0	0	0	0	4	12	0	0	0	12	10	10	0	0	0	0	0	0	0	0	0	0	0	0	0	0	0	0	0.00728597	0.0218579	0	0	0	0.0218579	0.0182149	0.0182149	0	0	0	0	0	0	0
bin.62	POR_N	Fermentation	PF01558	BKCJMLEP_06503 Indolepyruvate oxidoreductase subunit IorB	k141_3875242 3621 3944	324	0	0	0	0	0	4	0	1	0	5	6	3	0	0	0	0	0	0	0	0	0	0	0	0	0	0	0	0	0	0.0123457	0	0.00308642	0	0.0154321	0.0185185	0.00925926	0	0	0	0	0	0	0
bin.62	POR_N	Fermentation	PF01855	BKCJMLEP_00150 Pyruvate synthase subunit PorA OS=Methanosar	k141_73754 3288 4313	1059	0	1	0	0	19	16	0	2	2	10	22	34	0	0	0	0	0	0	0	0	0	0	0	0	0	0.000944287	0	0	0.0179415	0.0151086	0	0.00188857	0.00188857	0.00944287	0.0207743	0.0321058	0	0	0	0	0	0	0
bin.62	NiFe_hyd_SSU_C	Hydrogen oxidation	PF14720	BKCJMLEP_02232 Periplasmic [NiFe] hydrogenase small subunit	k141_1046925 5281 6219	939	0	0	0	0	6	4	0	0	0	33	6	26	0	0	0	0	0	0	0	0	0	0	0	0	0	0	0	0	0.00638978	0.00425985	0	0	0	0.0351438	0.00638978	0.027689	0	0	0	0	0	0	0
bin.62	NiFeSe_Hases	Hydrogen oxidation	PF00374	BKCJMLEP_02233 Periplasmic [NiFeSe] hydrogenase large subuni	k141_1046925 6223 7761	1539	0	0	0	6	13	4	0	0	0	38	20	13	0	0	0	0	0	0	0	0	0	0	0	2	0	0	0	0.00389864	0.00844704	0.00259909	0	0	0	0.0246914	0.0129955	0.00844704	0	0	0	0	0	0	0
bin.62	NiFeSe_Hases	Hydrogen oxidation	PF00374	BKCJMLEP_02821 F420-non-reducing hydrogenase iron-sulfur sub	k141_1264152 2231 3616	1386	5	1	0	2	37	93	0	0	2	56	113	199	0	0	0	0	0	0	0	0	0	2	2	10	0.0036075	0.000721501	0	0.001443	0.0266955	0.0670996	0	0	0.001443	0.040404	0.0815296	0.143579	0	0	0	0	0	0	0
bin.62	NiFeSe_Hases	Hydrogen oxidation	PF00374	BKCJMLEP_03278 F420-non-reducing hydrogenase iron-sulfur sub	k141_1529755 3020 4405	1386	0	6	1	10	53	39	0	2	18	78	80	66	0	0	0	0	0	0	0	0	0	0	0	0	0	0.004329	0.000721501	0.00721501	0.0382395	0.0281385	0	0.001443	0.012987	0.0562771	0.0577201	0.047619	0	0	0	0	0	0	0
bin.62	NiFeSe_Hases	Hydrogen oxidation	PF00374	BKCJMLEP_04363 F420-non-reducing hydrogenase iron-sulfur sub	k141_2229642 41 985	984	0	2	0	0	56	66	0	4	0	44	56	145	0	0	0	0	0	8	0	0	0	7	12	12	0	0.00203252	0	0	0.0569106	0.0670732	0	0.00406504	0	0.0447154	0.0569106	0.147358	0	0	0	0	0	0.00813008	0
bin.62	NiFe_hyd_SSU_C	Hydrogen oxidation	PF14720	BKCJMLEP_04779 Periplasmic [NiFeSe] hydrogenase small subun	k141_2486146 10948 12015	1068	0	4	0	2	31	28	1	0	1	88	93	85	0	0	0	16	0	0	0	0	2	0	0	0	0	0.00374532	0	0.00187266	0.0290262	0.0262172	0.00093633	0	0.00093633	0.082397	0.0870787	0.079588	0	0	0	0.0149813	0	0	0
bin.62	NiFeSe_Hases	Hydrogen oxidation	PF00374	BKCJMLEP_04833 F420-non-reducing hydrogenase subunit A OS=Me	k141_2516649 2216 3517	1302	2	0	0	0	20	25	0	0	0	32	10	36	0	0	0	0	0	0	0	0	0	0	0	0	0.0015361	0	0	0	0.015361	0.0192012	0	0	0	0.0245776	0.00768049	0.0276498	0	0	0	0	0	0	0
bin.62	NiFeSe_Hases	Hydrogen oxidation	PF00374	BKCJMLEP_06576 NAD-reducing hydrogenase HoxS subunit beta OS	k141_3936722 2214 3644	1431	0	8	0	2	49	40	4	0	2	113	143	85	0	0	0	0	0	0	0	0	0	2	0	0	0	0.0055905	0	0.00139762	0.0342418	0.0279525	0.00279525	0	0.00139762	0.0789658	0.0999301	0.059399	0	0	0	0	0	0	0
bin.62	Fe_hyd_lg_C	Hydrogen oxidation	PF02906	BKCJMLEP_01620 Iron hydrogenase 1 OS=Clostridium pasteurianu	k141_804014 39 1346	1344	0	2	0	9	20	43	0	2	12	76	44	46	0	0	0	0	0	0	0	0	0	0	0	0	0	0.0014881	0	0.00669643	0.014881	0.031994	0	0.0014881	0.00892857	0.0565476	0.0327381	0.0342262	0	0	0	0	0	0	0
bin.62	NiFeSe_Hases	Hydrogen oxidation	PF00374	BKCJMLEP_01867 Periplasmic [NiFe] hydrogenase large subunit	k141_895174 1234 2664	1431	4	0	0	4	71	72	0	3	12	157	163	131	0	0	0	3	0	2	0	0	0	0	0	4	0.00279525	0	0	0.00279525	0.0496157	0.0503145	0	0.00209644	0.00838574	0.109713	0.113906	0.0915444	0	0	0	0.00209644	0	0.00139762	0
bin.62	NiFeSe_Hases	Hydrogen oxidation	PF00374	BKCJMLEP_01868 Periplasmic [NiFe] hydrogenase large subunit	k141_895174 2689 2880	192	0	0	0	0	2	3	0	1	0	4	11	2	0	0	0	0	0	0	0	0	0	2	2	0	0	0	0	0	0.0104167	0.015625	0	0.00520833	0	0.0208333	0.0572917	0.0104167	0	0	0	0	0	0	0
bin.62	NiFe_hyd_SSU_C	Hydrogen oxidation	PF14720	BKCJMLEP_01869 Periplasmic [NiFe] hydrogenase small subunit	k141_895174 2943 3887	945	0	2	6	5	51	63	2	0	8	73	97	79	0	0	0	10	0	0	0	0	2	14	6	2	0	0.0021164	0.00634921	0.00529101	0.0539683	0.0666667	0.0021164	0	0.00846561	0.0772487	0.102646	0.0835979	0	0	0	0.010582	0	0	0
bin.62	dsrB	Sulfate reduction	TIGR02066	BKCJMLEP_00127 Sulfite reductase, dissimilatory-type subunit beta	k141_62864 3128 3997	933	2	1	0	2	20	12	0	0	2	80	70	53	0	0	0	0	0	4	0	0	2	6	20	2	0.00214362	0.00107181	0	0.00214362	0.0214362	0.0128617	0	0	0.00214362	0.0857449	0.0750268	0.056806	0	0	0	0	0	0.00428725	0
bin.75	POR	Fermentation	PF01558	FIMLNPHI_00953 Ketoisovalerate oxidoreductase subunit VorA	k141_1048619 32 523	522	0	1	0	0	5	12	0	0	2	4	5	10	0	0	0	1	0	0	0	0	0	0	2	0	0	0.00191571	0	0	0.00957854	0.0229885	0	0	0.00383142	0.00766284	0.00957854	0.0191571	0	0	0	0.00191571	0	0	0
bin.75	POR	Fermentation	PF01558	FIMLNPHI_01097 Indolepyruvate oxidoreductase subunit IorB OS	k141_1179680 4807 5415	609	0	0	0	4	20	12	0	0	0	22	9	8	0	0	0	0	0	0	0	0	0	0	0	2	0	0	0	0.00656814	0.0328407	0.0197044	0	0	0	0.0361248	0.0147783	0.0131363	0	0	0	0	0	0	0
bin.75	POR_N	Fermentation	PF01855	FIMLNPHI_01098 Indolepyruvate oxidoreductase subunit IorA	k141_1179680 5571 6242	672	0	1	0	7	20	11	0	0	0	25	14	5	0	0	0	0	0	0	0	0	0	0	0	0	0	0.0014881	0	0.0104167	0.0297619	0.016369	0	0	0	0.0372024	0.0208333	0.00744048	0	0	0	0	0	0	0
bin.75	POR	Fermentation	PF01558	FIMLNPHI_01493 Indolepyruvate oxidoreductase subunit IorB OS	k141_1524161 10088 10687	600	0	2	0	6	17	1	0	0	0	12	37	17	0	0	0	11	2	1	0	0	0	6	0	6	0	0.00333333	0	0.01	0.0283333	0.00166667	0	0	0	0.02	0.0616667	0.0283333	0	0	0	0.0183333	0.00333333	0.00166667	0
bin.75	POR_N	Fermentation	PF01855	FIMLNPHI_01495 Indolepyruvate oxidoreductase subunit IorA	k141_1524161 11132 12562	1431	0	2	0	7	34	39	0	0	0	43	38	14	0	0	0	31	2	0	0	0	0	6	4	2	0	0.00139762	0	0.00489168	0.0237596	0.0272537	0	0	0	0.0300489	0.0265549	0.00978337	0	0	0	0.0216632	0.00139762	0	0
bin.75	POR_N	Fermentation	PF01855	FIMLNPHI_02291 Indolepyruvate oxidoreductase subunit	k141_2130514 1147 3093	1947	2	2	0	22	67	23	0	0	23	31	50	18	0	0	0	4	0	0	0	0	0	0	0	0	0.00102722	0.00102722	0	0.0112994	0.0344119	0.011813	0	0	0.011813	0.0159219	0.0256805	0.00924499	0	0	0	0.00205444	0	0	0
bin.75	POR	Fermentation	PF01558	FIMLNPHI_02290 Indolepyruvate oxidoreductase subunit IorB	k141_2130514 532 1143	612	0	0	0	0	20	12	0	0	0	14	6	5	0	0	0	0	0	0	0	0	0	0	0	0	0	0	0	0	0.0326797	0.0196078	0	0	0	0.0228758	0.00980392	0.00816993	0	0	0	0	0	0	0
bin.75	POR	Fermentation	PF01558	FIMLNPHI_02542 2-oxoglutarate synthase subunit KorB OS=Archa	k141_2389466 6831 8126	1296	0	1	0	4	51	36	0	0	2	43	11	33	0	0	0	4	0	0	0	0	0	0	4	0	0	0.000771605	0	0.00308642	0.0393519	0.0277778	0	0	0.00154321	0.033179	0.00848765	0.025463	0	0	0	0.00308642	0	0	0
bin.75	POR_N	Fermentation	PF01855	FIMLNPHI_02543 2-oxoglutarate synthase subunit KorA OS=	k141_2389466 8119 9234	1116	0	1	0	3	40	20	0	0	2	37	27	20	0	0	0	10	0	0	0	0	0	0	0	0	0	0.000896057	0	0.00268817	0.0358423	0.0179211	0	0	0.00179211	0.0331541	0.0241935	0.0179211	0	0	0	0.00896057	0	0	0
bin.75	POR	Fermentation	PF01558	FIMLNPHI_02954 2-oxoglutarate synthase subunit KorC OS=Metha	k141_2780645 5214 5759	546	0	0	0	9	24	3	0	0	0	4	6	12	0	0	0	0	0	0	0	0	0	0	0	0	0	0	0	0.0164835	0.043956	0.00549451	0	0	0	0.00732601	0.010989	0.021978	0	0	0	0	0	0	0
bin.75	POR_N	Fermentation	PF01855	FIMLNPHI_02957 2-oxoglutarate synthase subunit KorA OS=Met	k141_2780645 6908 8056	1149	2	0	0	19	35	23	0	0	0	23	24	18	0	0	0	2	0	0	0	0	0	0	2	0	0.00174064	0	0	0.0165361	0.0304613	0.0200174	0	0	0	0.0200174	0.0208877	0.0156658	0	0	0	0.00174064	0	0	0
bin.75	POR	Fermentation	PF01558	FIMLNPHI_03451 Pyruvate:ferredoxin oxidoreductase OS=Desul	k141_3197306 3912 5873	1962	2	6	2	18	115	36	0	6	2	59	33	46	0	0	0	21	0	0	0	0	0	0	2	2	0.00101937	0.0030581	0.00101937	0.00917431	0.0586137	0.0183486	0	0.0030581	0.00101937	0.0300714	0.0168196	0.0234455	0	0	0	0.0107034	0	0	0
bin.75	POR_N	Fermentation	PF01855	FIMLNPHI_03452 Pyruvate:ferredoxin oxidoreductase OS=M	k141_3197306 6185 7429	1245	2	4	0	10	54	15	0	0	0	60	31	24	0	0	0	15	4	0	0	0	0	5	2	0	0.00160643	0.00321285	0	0.00803213	0.0433735	0.0120482	0	0	0	0.0481928	0.0248996	0.0192771	0	0	0	0.0120482	0.00321285	0	0
bin.75	POR	Fermentation	PF01558	FIMLNPHI_03600 Indolepyruvate oxidoreductase subunit IorB	k141_3319834 10637 11200	564	0	0	0	5	14	5	0	0	0	7	5	6	0	0	0	8	0	2	0	0	0	0	2	0	0	0	0	0.00886525	0.0248227	0.00886525	0	0	0	0.0124113	0.00886525	0.0106383	0	0	0	0.0141844	0	0.0035461	0
bin.75	POR_N	Fermentation	PF01855	FIMLNPHI_03601 Indolepyruvate oxidoreductase subunit IorA O	k141_3319834 11224 13083	1860	0	2	0	16	57	27	0	0	8	24	58	44	0	0	2	6	0	0	0	0	0	2	0	4	0	0.00107527	0	0.00860215	0.0306452	0.0145161	0	0	0.00430108	0.0129032	0.0311828	0.0236559	0	0	0.00107527	0.00322581	0	0	0
bin.75	POR	Fermentation	PF01558	FIMLNPHI_03849 Pyruvate/ketoisovalerate oxidoreductases c	k141_3504457 27354 27902	549	0	1	0	4	20	1	0	0	0	5	5	5	0	0	0	3	0	0	0	0	0	0	0	0	0	0.00182149	0	0.00728597	0.0364299	0.00182149	0	0	0	0.00910747	0.00910747	0.00910747	0	0	0	0.00546448	0	0	0
bin.75	POR_N	Fermentation	PF01855	FIMLNPHI_03851 Pyruvate synthase subunit PorA OS=Met	k141_3504457 28878 30140	1263	0	0	0	0	36	38	0	0	0	24	32	15	0	0	0	4	0	2	0	0	0	0	0	2	0	0	0	0	0.0285036	0.0300871	0	0	0	0.0190024	0.0253365	0.0118765	0	0	0	0.00316706	0	0.00158353	0
bin.75	POR	Fermentation	PF01558	FIMLNPHI_04141 2-oxoglutarate synthase subunit KorC OS=Meth	k141_3823567 5176 5721	546	2	0	0	6	22	12	0	0	0	13	34	3	0	0	0	0	0	0	0	0	0	2	1	0	0.003663	0	0	0.010989	0.040293	0.021978	0	0	0	0.0238095	0.0622711	0.00549451	0	0	0	0	0	0	0
bin.75	POR_N	Fermentation	PF01855	FIMLNPHI_04143 2-oxoglutarate synthase subunit KorA OS	k141_3823567 6547 7701	1155	0	4	0	8	44	21	0	0	0	26	28	3	0	0	0	10	2	0	0	0	2	1	0	0	0	0.0034632	0	0.00692641	0.0380952	0.0181818	0	0	0	0.0225108	0.0242424	0.0025974	0	0	0	0.00865801	0.0017316	0	0
bin.75	POR_N	Fermentation	PF01855	FIMLNPHI_00682 Ketoisovalerate oxidoreductase subunit V	k141_810197 9481 10548	1068	0	0	2	0	36	18	0	0	0	37	13	15	0	0	0	14	0	0	0	0	0	0	2	0	0	0	0.00187266	0	0.0337079	0.0168539	0	0	0	0.0346442	0.0121723	0.0140449	0	0	0	0.0131086	0	0	0
bin.75	NiFeSe_Hases	Hydrogen oxidation	PF00374	FIMLNPHI_02726 Sulfhydrogenase 1 subunit alpha OS=Pyr	k141_2574474 9347 10621	1275	0	0	0	6	26	11	0	0	0	11	30	11	0	0	0	4	0	0	0	0	0	0	2	0	0	0	0	0.00470588	0.0203922	0.00862745	0	0	0	0.00862745	0.0235294	0.00862745	0	0	0	0.00313725	0	0	0
bin.75	NiFeSe_Hases	Hydrogen oxidation	PF00374	FIMLNPHI_04017 F420-non-reducing hydrogenase vhu subunit A	k141_3729732 340 1689	1350	2	5	0	6	53	24	0	0	5	16	33	10	0	0	0	3	0	0	0	0	0	2	4	0	0.00148148	0.0037037	0	0.00444444	0.0392593	0.0177778	0	0	0.0037037	0.0118519	0.0244444	0.00740741	0	0	0	0.00222222	0	0	0
bin.75	NiFe_hyd_SSU_C	Hydrogen oxidation	PF14720	FIMLNPHI_04022 Periplasmic [NiFeSe] hydrogenase small subuni	k141_3729732 5319 6275	957	1	1	0	14	51	30	0	0	0	51	47	13	0	0	0	0	0	0	0	0	0	0	3	4	0.00104493	0.00104493	0	0.014629	0.0532915	0.031348	0	0	0	0.0532915	0.0491118	0.0135841	0	0	0	0	0	0	0
bin.75	NiFeSe_Hases	Hydrogen oxidation	PF00374	FIMLNPHI_04023 Periplasmic [NiFeSe] hydrogenase large su	k141_3729732 6319 7761	1443	0	1	0	30	55	26	0	0	0	51	30	20	0	0	0	0	0	1	0	0	0	0	0	0	0	0.000693001	0	0.02079	0.038115	0.018018	0	0	0	0.035343	0.02079	0.01386	0	0	0	0	0	0.000693001	0
bin.75	NIR_SIR	Sulfate reduction	PF01077	FIMLNPHI_00080 Sulfite reductase, assimilatory-type OS=Des	k141_157216 16640 17305	666	0	0	0	2	48	14	0	0	0	10	14	8	0	0	0	4	0	0	0	0	0	0	0	0	0	0	0	0.003003	0.0720721	0.021021	0	0	0	0.015015	0.021021	0.012012	0	0	0	0.00600601	0	0	0
bin.75	NIR_SIR	Sulfate reduction	PF01077	FIMLNPHI_00549 Coenzyme F420-dependent sulfite reductase	k141_686264 510 1301	792	1	2	0	3	40	23	0	0	4	46	11	0	0	0	0	47	0	0	0	0	0	0	0	0	0.00126263	0.00252525	0	0.00378788	0.0505051	0.0290404	0	0	0.00505051	0.0580808	0.0138889	0	0	0	0	0.0593434	0	0	0
bin.75	dsrB	Sulfate reduction	TIGR02066	FIMLNPHI_03794 Sulfite reductase, dissimilatory-type subunit beta	k141_3464362 71 1003	933	0	3	0	4	17	11	0	0	2	5	16	20	0	0	0	104	12	3	0	0	8	26	22	12	0	0.00321543	0	0.00428725	0.0182208	0.0117899	0	0	0.00214362	0.00535906	0.017149	0.0214362	0	0	0	0.111468	0.0128617	0.00321543	0
bin.9	coxB	Aerobic respiration	TIGR02866	HHHMAINJ_05159 Cytochrome c oxidase subunit 2	k141_3259650 7182 8210	1029	0	2	0	0	16	27	0	0	0	0	31	21	0	0	0	0	0	2	0	0	0	0	0	2	0	0.00194363	0	0	0.0155491	0.0262391	0	0	0	0	0.0301263	0.0204082	0	0	0	0	0	0.00194363	0
bin.9	POR	Fermentation	PF01558	HHHMAINJ_01535 2-oxoglutarate oxidoreductase subunit KorA	k141_957021 16985 18826	1842	2	4	0	0	53	43	0	0	2	14	64	105	0	0	0	0	0	2	0	0	0	0	10	4	0.00108578	0.00217155	0	0	0.0287731	0.0233442	0	0	0.00108578	0.00760043	0.0347448	0.0570033	0	0	0	0	0	0.00108578	0
bin.9	POR	Fermentation	PF01558	HHHMAINJ_04665 Putative pyruvate-flavodoxin oxidoreductase	k141_2891543 6159 9725	3567	2	6	2	0	52	189	0	2	0	20	160	218	0	0	0	0	0	18	0	0	0	8	4	4	0.000560695	0.00168209	0.000560695	0	0.0145781	0.0529857	0	0.000560695	0	0.00560695	0.0448556	0.0611158	0	0	0	0	0	0.00504626	0
bin.9	dsrA	Sulfate reduction	TIGR02064	HHHMAINJ_00527 Sulfite reductase dissimilatory-type subunit alpha	k141_346823 5846 7060	1215	0	2	0	0	44	49	0	0	1	4	47	80	0	0	0	2	10	13	1	0	0	6	13	22	0	0.00164609	0	0	0.036214	0.0403292	0	0	0.000823045	0.00329218	0.0386831	0.0658436	0	0	0	0.00164609	0.00823045	0.0106996	0.000823045
bin.9	dsrB	Sulfate reduction	TIGR02066	HHHMAINJ_00528 Sulfite reductase dissimilatory-type subunit beta	k141_346823 7119 8189	1071	0	0	0	0	13	29	0	8	1	2	23	37	0	0	0	0	12	42	0	0	1	8	11	35	0	0	0	0	0.0121382	0.0270775	0	0.00746965	0.000933707	0.00186741	0.0214753	0.0345472	0	0	0	0	0.0112045	0.0392157	0
[truncated: 29 more columns]

## Sheet: G
prot	type	RNA_BY32-025	RNA_BY32-055	RNA_BY32-065	RNA_BY32-075	RNA_BY32-090	RNA_BY32-190	RNA_BY15-025	RNA_BY15-060	RNA_BY15-070	RNA_BY15-080	RNA_BY15-160	RNA_BY15-230
																less than 0.005 diff = same level of expression
BSW_bin009	gyrB	0	0	0	0	0	0.00391236	0	0	0	0	0	0.00156495
BSW_bin009	hgcA	0	0	0	0	0	0.00519481	0	0	0	0	0	0.0017316
BSW_bin009	hgcB	0	0	0	0	0	0	0	0	0	0	0	0.0070922
BSW_bin009	coxB	0	0	0	0	0	0.00194363	0	0	0	0	0	0.00194363
BSW_bin009	ferm	0	0	0	0.00112139	0.00327514	0.00164647	0	0	0	0	0	0.00306602
BSW_bin009	dsrA	0.000823045	0	0	0.00493827	0.0106996	0.018107	0	0	0	0.00164609	0.00823045	0.0106996
BSW_bin009	dsrB	0	0	0.000933707	0.00746965	0.0102708	0.0326797	0	0	0	0	0.0112045	0.0392157
BSW_bin036	gyrB	0	0	0	0	0.00082203	0.00164406	0	0	0	0	0.00082203	0
BSW_bin036	hgcA	0	0	0	0	0	0	0	0	0	0	0	0
BSW_bin036	ferm	0	0	0	0	0	0.000777982	0	0	0	9.8868e-05	0.0019548	0.00049434
BSW_bin036	Hydrogen oxidation	0	0	0	0	0	0	0	0	0	0	0	0
BSW_bin036	dsrA	0	0	0	0	0	0.00496278	0	0	0	0	0.00165426	0
BSW_bin062	gyrB	0	0	0	0	0.00083647	0	0	0	0	0.000418235	0.00083647	0.00083647
BSW_bin062	hgcA	0	0	0	0	0	0	0	0	0	0	0	0
BSW_bin062	hgcB	0	0	0	0	0.00574713	0	0	0	0	0	0	0
BSW_bin062	ferm	0	0	0.000514801	0.000763589	0.000477658	0.000686413	0	0	0	0.000614077	0.000621826	0.000523286
BSW_bin062	Hydrogen oxidation	0	0	0.000471745	0.00320129	0.00398771	0.00213577	0	0	0	0.00212767	0	0.00106269
BSW_bin062	dsrB	0	0	0.00214362	0.00643087	0.0214362	0.00214362	0	0	0	0	0	0.00428725
BSW_bin075	gyrB	0	0	0	0.00165017	0	0	0	0	0	0.00660066	0.00206271	0.000825083
BSW_bin075	hgcA	0	0	0	0.00167504	0	0.00502513	0	0	0	0.0242881	0.00167504	0
BSW_bin075	hgcB	0	0	0	0	0	0	0	0	0	0.0319635	0.00913242	0
BSW_bin075	ferm	0	0	8.65801e-05	0.00119065	0.00106649	0.000971757	0	0	5.37634e-05	0.00641571	0.000483771	0.000339815
BSW_bin075	hog	0	0	0	0.00037037	0.0019166	0.00104493	0	0	0	0.00133987	0	0.00017325
BSW_bin075	asrg	0	0	0	0	0	0	0	0	0	0.0326747	0	0
BSW_bin075	Sulfate reduction	0	0	0.00857449	0.0278671	0.0235798	0.0128617	0	0	0	0.111468	0.0128617	0.00321543
BSW_bin111	gyrB	0	0	0	0.00104004	0.00104004	0.00104004	0	0	0	0.00624025	0.00416017	0.00208008
BSW_bin111	hgcA	0	0	0	0	0.0030581	0	0	0	0	0	0.00203874	0.00815494
BSW_bin111	hgcB	0	0	0	0	0.0179211	0.00716846	0	0	0	0	0.0143369	0
BSW_bin111	coxB	0	0	0.00593472	0.0276954	0.00593472	0.00791296	0	0	0	0.0207715	0.0276954	0
BSW_bin111	ferm	0	0	0.000553288	0.00221315	0.00194567	0.00233771	0	0	0	0.00167926	0.00459623	0.000559754
BSW_bin111	hog	0	0	0.000643501	0.00749549	0.00573348	0.00928746	0	0	0	0.00239025	0.00717934	0.00786479
BSW_bin142	gyrB	0	0	0	0.00413565	0.00661704	0.0128205	0	0	0	0.00413565	0	0
BSW_bin142	hgcA	0	0	0	0.0035461	0.0035461	0.0070922	0	0	0	0.0070922	0	0
BSW_bin142	hgcB	0	0	0	0	0	0.00666667	0	0	0	0	0	0
BSW_bin142	ferm	0	0	0.000637636	0.00409918	0.014094	0.0165338	0	0	0	0.00227608	8.6116e-05	0.000436063
BSW_bin142	hog	0	0	0	0	0.0010352	0	0	0	0	0	0	0
BSW_bin142	ccoG	0	0	0	0.0014245	0	0.00569801	0	0	0	0	0	0
BSW_bin142	dsrA	0	0	0	0.0630631	0.154791	0.189189	0	0	0	0.0712531	0.001638	0
BSW_bin142	dsrB	0	0	0	0.0960295	0.308403	0.33795	0	0	0	0.11542	0.00184672	0.00184672
BSW_bin143	gyrB	0	0	0	0	0	0.000785238	0	0	0	0	0	0
BSW_bin143	hgcA	0	0	0	0	0.00177305	0.0035461	0	0	0	0	0.00177305	0
BSW_bin143	hgcB	0	0	0	0	0	0	0	0	0	0	0	0
BSW_bin143	ferm	0	0	0	0.00140351	0.000670691	0.00137245	0	0	0	0	0.00344664	0.000838364
BSW_bin143	Hydrogen oxidation	0	0	0	0.002772	0	0	0	0	0	0	0	0
BSW_bin143	asrg	0	0	0	0	0.00115141	0	0	0	0	0	0	0
BSW_bin145	gyrB	0	0	0.000414079	0.010766	0.00165631	0.00165631	0	0	0	0.0451346	0	0.000828157
BSW_bin145	hgcA	0	0	0.00130208	0.0104167	0.00260417	0	0	0	0	0.0442708	0	0
BSW_bin145	hgcB	0	0	0.00350877	0	0	0	0	0	0	0.0140351	0	0
BSW_bin145	ferm	0	0	0.000861347	0.00348581	0.00110154	0.000701333	0	0	0	0.0176887	0.000568566	0.000614158
BSW_bin145	hog	0	0	0	0.00185259	0.000597671	0	0	0	0.000195963	0.00565568	0	0.00144928
BSW_bin145	dsrA	0	0	0.0288837	0.113193	0.0382514	0.0241998	0	0.00156128	0	0.565183	0.00234192	0.010929
BSW_bin145	dsrB	0	0	0.0159574	0.10195	0.0558511	0.0195035	0	0.00177305	0.00177305	0.515071	0.00886525	0.0195035
BSW_bin145	asrg	0	0	0.00107875	0.00830322	0.0021575	0.00412289	0	0	0	0.0347968	0.00231108	0.000563301
BSW_bin225	gyrB	0	0	0	0	0	0.00164609	0	0	0	0	0.000823045	0.000823045
BSW_bin225	hgcA	0	0	0	0	0	0.00182149	0	0	0	0	0	0
BSW_bin225	hgcB	0	0	0	0	0	0	0	0	0	0	0	0
BSW_bin225	hgcA	0	0	0	0	0	0	0	0	0	0	0	0
BSW_bin225	hgcB	0	0	0	0	0	0	0	0	0	0	0	0
BSW_bin225	hog	0	0	0	0	0	0	0	0	0	0	0.00372024	0
BSW_bin225	asrg	0	0	0	0	0	0	0	0	0	0	0	0.000849257
BSW_bin278	gyrB	0	0	0.0040404	0.0133333	0.00242424	0	0	0	0	0.0169697	0.00484848	0.00242424
BSW_bin278	hgcA	0	0	0	0.00963391	0.00385356	0	0	0	0	0.00192678	0.00192678	0.00192678
BSW_bin278	hgcB	0	0	0	0	0.00350877	0	0	0	0	0	0	0
BSW_bin278	ferm	0	0	0	0.0118717	0.00336787	0.000373797	0	0	0	0.00747963	0.00121237	0.000467246
BSW_bin278	hog	0	0	0.000515597	0.00847868	0.000515597	0.0019327	0	0	0	0.00335138	0.00164248	0.00147012
BSW_bin278	asrg	0	0	0	0.00301659	0.0015083	0	0	0	0	0.0015083	0	0
